# Supplementary material for: Protective effects of Nippostrongylus brasiliensis-derived uridine via the apical sodium-dependent bile acid transporter in a mouse model of TNBS-induced inflammatory bowel disease
Source: Front Immunol. 2025 May 5;16:1600838. doi: 10.3389/fimmu.2025.1600838 (PMC12087013; doi:10.3389/fimmu.2025.1600838)
Supplement: Supplementary file 3 [file Table1.xlsx]

## Sheet: ES vs TNBS.DEG
gene_id	ES_readcount	TNBS_readcount	log2FoldChange	pvalue	padj	symbol	description
ENSMUSG00000014846	2814.98	669.92	2.0703	1.3541e-35	3.9623e-31	Tppp3	tubulin polymerization-promoting protein family member 3 [Source:MGI Symbol;Acc:MGI:1915221]
ENSMUSG00000046008	8.62	200.44	-4.5845	7.0191e-29	1.0269e-24	Pnlip	pancreatic lipase [Source:MGI Symbol;Acc:MGI:97722]
ENSMUSG00000031957	15.14	282.36	-4.2452	2.3857e-25	2.327e-21	Ctrb1	chymotrypsinogen B1 [Source:MGI Symbol;Acc:MGI:88559]
ENSMUSG00000011463	9.74	151.21	-3.9578	4.2663e-24	2.6947e-20	Cpb1	carboxypeptidase B1 (tissue) [Source:MGI Symbol;Acc:MGI:1923953]
ENSMUSG00000056054	5.25	189.07	-5.1711	4.6045e-24	2.6947e-20	S100a8	S100 calcium binding protein A8 (calgranulin A) [Source:MGI Symbol;Acc:MGI:88244]
ENSMUSG00000029882	5.33	134.35	-4.6215	2.7348e-23	1.3337e-19	2210010C04Rik	RIKEN cDNA 2210010C04 gene [Source:MGI Symbol;Acc:MGI:1914623]
ENSMUSG00000021573	3895.1	1191.39	1.7086	1.571e-22	6.567e-19	Tppp	tubulin polymerization promoting protein [Source:MGI Symbol;Acc:MGI:1920198]
ENSMUSG00000026818	3.55	109.4	-4.9063	4.061e-22	1.3203e-18	Cel	carboxyl ester lipase [Source:MGI Symbol;Acc:MGI:88374]
ENSMUSG00000085881	230.82	63.36	1.8591	3.7219e-22	1.3203e-18	Gm15912	predicted gene 15912 [Source:MGI Symbol;Acc:MGI:3801895]
ENSMUSG00000025196	784.91	104.67	2.9047	1.0215e-21	2.9891e-18	Cpn1	carboxypeptidase N, polypeptide 1 [Source:MGI Symbol;Acc:MGI:2135874]
ENSMUSG00000058579	6.49	171.74	-4.7452	2.763e-21	7.3499e-18	Cela2a	chymotrypsin-like elastase family, member 2A [Source:MGI Symbol;Acc:MGI:95316]
ENSMUSG00000057163	6.28	137.04	-4.5141	8.5901e-20	2.0946e-16	Prss2	protease, serine 2 [Source:MGI Symbol;Acc:MGI:102759]
ENSMUSG00000041293	41.34	546.59	-3.7252	1.3846e-19	3.1165e-16	Adgrf1	adhesion G protein-coupled receptor F1 [Source:MGI Symbol;Acc:MGI:1924846]
Novel.17335	274.04	871.22	-1.6672	1.5304e-18	3.1987e-15	-	-
ENSMUSG00000054446	4.56	119.49	-4.7702	1.9655e-15	3.8343e-12	Cpa1	carboxypeptidase A1, pancreatic [Source:MGI Symbol;Acc:MGI:88478]
ENSMUSG00000001943	397.82	72.56	2.4495	4.2121e-15	7.7031e-12	Vsig2	V-set and immunoglobulin domain containing 2 [Source:MGI Symbol;Acc:MGI:1928009]
ENSMUSG00000031257	760.47	2313.27	-1.6045	1.1626e-14	2.001e-11	Nox1	NADPH oxidase 1 [Source:MGI Symbol;Acc:MGI:2450016]
ENSMUSG00000054958	31.56	138.67	-2.1393	1.3473e-14	2.1902e-11	Nt5c1a	5'-nucleotidase, cytosolic IA [Source:MGI Symbol;Acc:MGI:2155700]
ENSMUSG00000046259	2.9	44.28	-3.9352	3.2606e-14	5.0215e-11	Sprr2h	small proline-rich protein 2H [Source:MGI Symbol;Acc:MGI:1330343]
ENSMUSG00000046804	9296.82	2572.27	1.8536	5.5209e-14	8.0774e-11	Phgr1	proline/histidine/glycine-rich 1 [Source:MGI Symbol;Acc:MGI:1858382]
ENSMUSG00000040809	24.16	298.84	-3.6236	7.2658e-14	1.0124e-10	Chil3	chitinase-like 3 [Source:MGI Symbol;Acc:MGI:1330860]
ENSMUSG00000037188	15.64	106.07	-2.7452	1.5668e-13	2.0839e-10	Grhl3	grainyhead like transcription factor 3 [Source:MGI Symbol;Acc:MGI:2655333]
ENSMUSG00000012428	307.03	1810.11	-2.5591	1.7582e-13	2.1674e-10	Steap4	STEAP family member 4 [Source:MGI Symbol;Acc:MGI:1923560]
Novel.18266	100.1	22.29	2.1546	1.7777e-13	2.1674e-10	-	-
ENSMUSG00000117602	245.38	78.55	1.6461	2.0739e-13	2.4274e-10	9130209A04Rik	RIKEN cDNA 9130209A04 gene [Source:MGI Symbol;Acc:MGI:1924918]
Novel.13387	240.09	946.13	-1.9776	2.5248e-13	2.8414e-10	-	-
ENSMUSG00000056071	14.73	596.14	-5.3355	2.6736e-13	2.8975e-10	S100a9	S100 calcium binding protein A9 (calgranulin B) [Source:MGI Symbol;Acc:MGI:1338947]
ENSMUSG00000109973	13.53	174.62	-3.686	1.695e-12	1.7714e-09	Gm45397	predicted gene 45397 [Source:MGI Symbol;Acc:MGI:5791233]
Novel.24421	24.3	88.04	-1.835	2.159e-12	2.1784e-09	-	-
ENSMUSG00000097615	50.19	2.76	4.178	2.4539e-12	2.3934e-09	Gm2061	predicted gene 2061 [Source:MGI Symbol;Acc:MGI:3780228]
ENSMUSG00000047394	141.06	16.39	3.0937	2.5841e-12	2.4391e-09	Odf3b	outer dense fiber of sperm tails 3B [Source:MGI Symbol;Acc:MGI:1917363]
ENSMUSG00000020019	303.09	118.55	1.3504	3.5809e-12	3.2334e-09	Ntn4	netrin 4 [Source:MGI Symbol;Acc:MGI:1888978]
ENSMUSG00000036938	2.86	52.75	-4.2879	3.8499e-12	3.3133e-09	Try5	trypsin 5 [Source:MGI Symbol;Acc:MGI:102756]
ENSMUSG00000058427	4.27	82.12	-4.279	5.5749e-12	4.6608e-09	Cxcl2	chemokine (C-X-C motif) ligand 2 [Source:MGI Symbol;Acc:MGI:1340094]
ENSMUSG00000056973	700.27	202.06	1.7915	6.0838e-12	4.945e-09	Ces1d	carboxylesterase 1D [Source:MGI Symbol;Acc:MGI:2148202]
ENSMUSG00000023247	26148.7	4992.86	2.3887	7.9518e-12	6.2886e-09	Guca2a	guanylate cyclase activator 2a (guanylin) [Source:MGI Symbol;Acc:MGI:102738]
ENSMUSG00000053279	1887.25	688.3	1.4552	8.3668e-12	6.4427e-09	Aldh1a1	aldehyde dehydrogenase family 1, subfamily A1 [Source:MGI Symbol;Acc:MGI:1353450]
ENSMUSG00000042179	9.53	65.61	-2.7884	1.4341e-11	1.076e-08	Pnliprp1	pancreatic lipase related protein 1 [Source:MGI Symbol;Acc:MGI:97723]
ENSMUSG00000071711	2676.27	1025.16	1.384	2.5196e-11	1.8432e-08	Mpst	mercaptopyruvate sulfurtransferase [Source:MGI Symbol;Acc:MGI:2179733]
Novel.22715	5.85	97.22	-4.0348	3.7565e-11	2.6809e-08	-	-
ENSMUSG00000025213	139.33	47.57	1.5457	4.7316e-11	3.2965e-08	Kazald1	Kazal-type serine peptidase inhibitor domain 1 [Source:MGI Symbol;Acc:MGI:2147606]
ENSMUSG00000091575	294.03	668.09	-1.182	6.0691e-11	3.9044e-08	2010016I18Rik	RIKEN cDNA 2010016I18 gene [Source:MGI Symbol;Acc:MGI:1916456]
ENSMUSG00000000296	230.3	61.99	1.8867	6.0315e-11	3.9044e-08	Tpd52l1	tumor protein D52-like 1 [Source:MGI Symbol;Acc:MGI:1298386]
ENSMUSG00000031760	194.78	52.39	1.8863	6.1829e-11	3.9044e-08	Mt3	metallothionein 3 [Source:MGI Symbol;Acc:MGI:97173]
ENSMUSG00000061100	221.91	45.83	2.2783	6.2714e-11	3.9044e-08	Retnla	resistin like alpha [Source:MGI Symbol;Acc:MGI:1888504]
ENSMUSG00000006313	388.32	159.87	1.2784	8.9069e-11	5.4297e-08	Upk1a	uroplakin 1A [Source:MGI Symbol;Acc:MGI:98911]
ENSMUSG00000104350	135.06	334.84	-1.3061	9.6211e-11	5.7454e-08	Gm38244	predicted gene, 38244 [Source:MGI Symbol;Acc:MGI:5611472]
ENSMUSG00000094561	310.15	1562.11	-2.3324	1.3602e-10	7.9602e-08	Ighv1-22	immunoglobulin heavy variable 1-22 [Source:MGI Symbol;Acc:MGI:4439784]
ENSMUSG00000019970	1964.66	897.01	1.1309	2.0985e-10	1.1808e-07	Sgk1	serum/glucocorticoid regulated kinase 1 [Source:MGI Symbol;Acc:MGI:1340062]
ENSMUSG00000029371	21.33	392.52	-4.1982	2.143e-10	1.1831e-07	Cxcl5	chemokine (C-X-C motif) ligand 5 [Source:MGI Symbol;Acc:MGI:1096868]
ENSMUSG00000026614	145.23	14.41	3.325	2.5059e-10	1.3579e-07	Slc30a10	solute carrier family 30, member 10 [Source:MGI Symbol;Acc:MGI:2685058]
ENSMUSG00000043811	108.54	24.51	2.1306	2.8637e-10	1.5235e-07	Rtn4r	reticulon 4 receptor [Source:MGI Symbol;Acc:MGI:2136886]
ENSMUSG00000031098	33.51	237.72	-2.8241	3.5611e-10	1.8281e-07	Syt8	synaptotagmin VIII [Source:MGI Symbol;Acc:MGI:1859867]
ENSMUSG00000024206	236.64	86.77	1.4417	3.7753e-10	1.9046e-07	Rfx2	regulatory factor X, 2 (influences HLA class II expression) [Source:MGI Symbol;Acc:MGI:106583]
ENSMUSG00000074195	562.61	15197.8	-4.7557	3.8637e-10	1.9162e-07	Clca4b	chloride channel accessory 4B [Source:MGI Symbol;Acc:MGI:2139790]
Novel.12007	13.79	118.21	-3.0948	4.0762e-10	1.9879e-07	-	-
ENSMUSG00000032496	17.39	150.06	-3.1145	4.8795e-10	2.3407e-07	Ltf	lactotransferrin [Source:MGI Symbol;Acc:MGI:96837]
ENSMUSG00000105987	953.45	2179	-1.1922	5.8532e-10	2.7624e-07	AI506816	expressed sequence AI506816 [Source:MGI Symbol;Acc:MGI:2140929]
ENSMUSG00000027524	243.3	81.53	1.5762	6.8971e-10	3.2034e-07	Edn3	endothelin 3 [Source:MGI Symbol;Acc:MGI:95285]
ENSMUSG00000028003	230.78	42.63	2.4297	7.5209e-10	3.4386e-07	Lrat	lecithin-retinol acyltransferase (phosphatidylcholine-retinol-O-acyltransferase) [Source:MGI Symbol;Acc:MGI:1891259]
ENSMUSG00000028859	92.23	491.58	-2.4149	7.8573e-10	3.5371e-07	Csf3r	colony stimulating factor 3 receptor (granulocyte) [Source:MGI Symbol;Acc:MGI:1339755]
ENSMUSG00000018217	12356.8	5589.4	1.1445	8.1116e-10	3.5963e-07	Pmp22	peripheral myelin protein 22 [Source:MGI Symbol;Acc:MGI:97631]
ENSMUSG00000017737	38.6	233.96	-2.6046	1.0185e-09	4.4482e-07	Mmp9	matrix metallopeptidase 9 [Source:MGI Symbol;Acc:MGI:97011]
ENSMUSG00000029193	92.53	35.1	1.3937	1.4264e-09	6.0355e-07	Cckar	cholecystokinin A receptor [Source:MGI Symbol;Acc:MGI:99478]
ENSMUSG00000021281	333.9	754.46	-1.1758	1.4439e-09	6.0355e-07	Tnfaip2	tumor necrosis factor, alpha-induced protein 2 [Source:MGI Symbol;Acc:MGI:104960]
ENSMUSG00000023140	1.51	32.6	-4.5978	1.9412e-09	8.0002e-07	Reg2	regenerating islet-derived 2 [Source:MGI Symbol;Acc:MGI:97896]
ENSMUSG00000117900	10	56.44	-2.4959	2.2135e-09	8.9955e-07	Gm50323	predicted gene, 50323 [Source:MGI Symbol;Acc:MGI:6303185]
ENSMUSG00000009378	68.83	202.58	-1.5505	2.648e-09	1.0614e-06	Slc16a12	solute carrier family 16 (monocarboxylic acid transporters), member 12 [Source:MGI Symbol;Acc:MGI:2147716]
Novel.1398	5.21	47.41	-3.1422	2.7571e-09	1.0902e-06	-	-
ENSMUSG00000035105	926.65	2326.93	-1.3283	2.9316e-09	1.1437e-06	Egln3	egl-9 family hypoxia-inducible factor 3 [Source:MGI Symbol;Acc:MGI:1932288]
ENSMUSG00000022225	8.78	119.92	-3.7632	3.216e-09	1.2382e-06	Cma1	chymase 1, mast cell [Source:MGI Symbol;Acc:MGI:96941]
ENSMUSG00000059654	5.25	40.31	-2.9395	4.1274e-09	1.5685e-06	Reg1	regenerating islet-derived 1 [Source:MGI Symbol;Acc:MGI:97895]
ENSMUSG00000027398	106.3	502.78	-2.2394	4.4009e-09	1.6509e-06	Il1b	interleukin 1 beta [Source:MGI Symbol;Acc:MGI:96543]
ENSMUSG00000042489	215.34	480.55	-1.1584	5.6279e-09	2.0845e-06	Clspn	claspin [Source:MGI Symbol;Acc:MGI:2445153]
ENSMUSG00000035431	521.03	118.36	2.1376	6.3501e-09	2.3226e-06	Sstr1	somatostatin receptor 1 [Source:MGI Symbol;Acc:MGI:98327]
ENSMUSG00000006360	23110.3	9172.84	1.3331	7.7502e-09	2.7997e-06	Crip1	cysteine-rich protein 1 (intestinal) [Source:MGI Symbol;Acc:MGI:88501]
ENSMUSG00000058022	807.87	326.73	1.3064	8.0154e-09	2.8602e-06	Adtrp	androgen dependent TFPI regulating protein [Source:MGI Symbol;Acc:MGI:1924596]
ENSMUSG00000028755	340.47	133.05	1.3532	8.2715e-09	2.9161e-06	Cda	cytidine deaminase [Source:MGI Symbol;Acc:MGI:1919519]
ENSMUSG00000031647	285.06	131.61	1.1153	9.8693e-09	3.4379e-06	Mfap3l	microfibrillar-associated protein 3-like [Source:MGI Symbol;Acc:MGI:1918556]
ENSMUSG00000079037	3960.67	1766.08	1.1648	1.0128e-08	3.4864e-06	Prnp	prion protein [Source:MGI Symbol;Acc:MGI:97769]
ENSMUSG00000028864	70.4	196.81	-1.48	1.0692e-08	3.6377e-06	Hgf	hepatocyte growth factor [Source:MGI Symbol;Acc:MGI:96079]
ENSMUSG00000055373	110.8	422.12	-1.9254	1.1107e-08	3.7341e-06	Fut9	fucosyltransferase 9 [Source:MGI Symbol;Acc:MGI:1330859]
ENSMUSG00000035896	14.52	72.87	-2.3195	1.123e-08	3.7341e-06	Rnase1	ribonuclease, RNase A family, 1 (pancreatic) [Source:MGI Symbol;Acc:MGI:97919]
ENSMUSG00000070360	0.23	37.97	-6.8777	1.1866e-08	3.8624e-06	Amy2a1	amylase 2a1 [Source:MGI Symbol;Acc:MGI:104548]
ENSMUSG00000022615	100.02	32.84	1.6037	1.188e-08	3.8624e-06	Tymp	thymidine phosphorylase [Source:MGI Symbol;Acc:MGI:1920212]
ENSMUSG00000049721	1015.85	488.84	1.0543	1.2819e-08	4.1218e-06	Gal3st1	galactose-3-O-sulfotransferase 1 [Source:MGI Symbol;Acc:MGI:1858277]
ENSMUSG00000025991	22.86	409.69	-4.1636	1.4167e-08	4.4671e-06	Cps1	carbamoyl-phosphate synthetase 1 [Source:MGI Symbol;Acc:MGI:891996]
ENSMUSG00000040694	20.15	151.78	-2.9084	1.426e-08	4.4671e-06	Apobec2	apolipoprotein B mRNA editing enzyme, catalytic polypeptide 2 [Source:MGI Symbol;Acc:MGI:1343178]
ENSMUSG00000029414	197.69	420.93	-1.0883	1.4854e-08	4.5753e-06	Kntc1	kinetochore associated 1 [Source:MGI Symbol;Acc:MGI:2673709]
ENSMUSG00000027360	21.41	134.37	-2.6447	1.5342e-08	4.6762e-06	Hdc	histidine decarboxylase [Source:MGI Symbol;Acc:MGI:96062]
ENSMUSG00000029379	1.71	39.91	-4.4769	1.7171e-08	5.1799e-06	Cxcl3	chemokine (C-X-C motif) ligand 3 [Source:MGI Symbol;Acc:MGI:3037818]
ENSMUSG00000064254	11374.1	4491.09	1.3406	1.7625e-08	5.2624e-06	Ethe1	ethylmalonic encephalopathy 1 [Source:MGI Symbol;Acc:MGI:1913321]
ENSMUSG00000035699	47.63	4.05	3.4981	1.809e-08	5.2933e-06	Slc51a	solute carrier family 51, alpha subunit [Source:MGI Symbol;Acc:MGI:2146634]
ENSMUSG00000032796	78.77	189.96	-1.2728	1.8002e-08	5.2933e-06	Lama1	laminin, alpha 1 [Source:MGI Symbol;Acc:MGI:99892]
ENSMUSG00000079355	224.73	71.33	1.6537	2.0173e-08	5.8444e-06	Ackr4	atypical chemokine receptor 4 [Source:MGI Symbol;Acc:MGI:2181676]
ENSMUSG00000069372	172.95	64.79	1.4167	2.3977e-08	6.8784e-06	Ctxn3	cortexin 3 [Source:MGI Symbol;Acc:MGI:3642816]
ENSMUSG00000028538	3478.74	1248.64	1.4779	2.4758e-08	7.0121e-06	St3gal3	ST3 beta-galactoside alpha-2,3-sialyltransferase 3 [Source:MGI Symbol;Acc:MGI:1316659]
ENSMUSG00000102577	72.23	327.1	-2.1765	2.4922e-08	7.0121e-06	Gm37969	predicted gene, 37969 [Source:MGI Symbol;Acc:MGI:5611197]
ENSMUSG00000023914	8272.02	2446.88	1.7572	2.6572e-08	7.405e-06	Mep1a	meprin 1 alpha [Source:MGI Symbol;Acc:MGI:96963]
ENSMUSG00000031896	54.95	162.15	-1.5617	3.2344e-08	8.9284e-06	Ctrl	chymotrypsin-like [Source:MGI Symbol;Acc:MGI:88558]
ENSMUSG00000029869	122.53	480.06	-1.9706	3.9252e-08	1.0635e-05	Ephb6	Eph receptor B6 [Source:MGI Symbol;Acc:MGI:1096338]
ENSMUSG00000073530	70.61	239.76	-1.7635	4.2316e-08	1.136e-05	Pappa2	pappalysin 2 [Source:MGI Symbol;Acc:MGI:3051647]
ENSMUSG00000032841	207.79	78.08	1.4088	4.7375e-08	1.2489e-05	Prr5l	proline rich 5 like [Source:MGI Symbol;Acc:MGI:1919696]
ENSMUSG00000037664	163.49	66.44	1.2976	4.9154e-08	1.2842e-05	Cdkn1c	cyclin-dependent kinase inhibitor 1C (P57) [Source:MGI Symbol;Acc:MGI:104564]
ENSMUSG00000052374	54.74	17.82	1.6025	7.8405e-08	1.9778e-05	Actn2	actinin alpha 2 [Source:MGI Symbol;Acc:MGI:109192]
ENSMUSG00000020916	20.64	76.7	-1.8959	8.4026e-08	2.1014e-05	Krt36	keratin 36 [Source:MGI Symbol;Acc:MGI:109364]
ENSMUSG00000054203	51.26	142.16	-1.456	8.8325e-08	2.1902e-05	Ifi205	interferon activated gene 205 [Source:MGI Symbol;Acc:MGI:101847]
ENSMUSG00000048329	145.62	49.15	1.5615	9.3105e-08	2.2703e-05	Mfsd6l	major facilitator superfamily domain containing 6-like [Source:MGI Symbol;Acc:MGI:2384904]
ENSMUSG00000026073	31.71	95	-1.5858	1.0607e-07	2.5652e-05	Il1r2	interleukin 1 receptor, type II [Source:MGI Symbol;Acc:MGI:96546]
ENSMUSG00000027556	16384.1	4454	1.8791	1.0879e-07	2.6093e-05	Car1	carbonic anhydrase 1 [Source:MGI Symbol;Acc:MGI:88268]
ENSMUSG00000042115	179.44	66.66	1.4257	1.2021e-07	2.8366e-05	Klhdc8a	kelch domain containing 8A [Source:MGI Symbol;Acc:MGI:2442630]
ENSMUSG00000108081	21.03	0.9	4.5185	1.2561e-07	2.9403e-05	Gm44026	predicted gene, 44026 [Source:MGI Symbol;Acc:MGI:5690418]
ENSMUSG00000004655	2080.31	1000.02	1.056	1.3639e-07	3.1674e-05	Aqp1	aquaporin 1 [Source:MGI Symbol;Acc:MGI:103201]
ENSMUSG00000019987	13.77	434.59	-4.9787	1.4252e-07	3.2836e-05	Arg1	arginase, liver [Source:MGI Symbol;Acc:MGI:88070]
ENSMUSG00000031444	11.09	70.25	-2.6581	1.5032e-07	3.4364e-05	F10	coagulation factor X [Source:MGI Symbol;Acc:MGI:103107]
ENSMUSG00000072999	61.39	214.79	-1.804	1.5883e-07	3.5975e-05	Gm15401	predicted gene 15401 [Source:MGI Symbol;Acc:MGI:3642201]
Novel.23068	642.68	299.34	1.1018	1.7044e-07	3.7783e-05	-	-
ENSMUSG00000044162	558.59	1313.65	-1.2324	1.8046e-07	3.9114e-05	Tnip3	TNFAIP3 interacting protein 3 [Source:MGI Symbol;Acc:MGI:3041165]
ENSMUSG00000047904	85.77	23.2	1.8678	2.1447e-07	4.5149e-05	Sstr2	somatostatin receptor 2 [Source:MGI Symbol;Acc:MGI:98328]
ENSMUSG00000027876	877.87	3618.83	-2.0433	2.1748e-07	4.5456e-05	Reg4	regenerating islet-derived family, member 4 [Source:MGI Symbol;Acc:MGI:1914959]
ENSMUSG00000001334	203.06	44.5	2.1823	2.3412e-07	4.8244e-05	Fndc5	fibronectin type III domain containing 5 [Source:MGI Symbol;Acc:MGI:1917614]
ENSMUSG00000111296	34.75	6.11	2.5169	2.4583e-07	5.0303e-05	2010001M07Rik	RIKEN cDNA 2010001M07 gene [Source:MGI Symbol;Acc:MGI:1917063]
ENSMUSG00000052131	72.43	19.17	1.9253	2.4912e-07	5.0621e-05	Akr1b7	aldo-keto reductase family 1, member B7 [Source:MGI Symbol;Acc:MGI:101918]
ENSMUSG00000026770	27.41	70.39	-1.352	2.8829e-07	5.7384e-05	Il2ra	interleukin 2 receptor, alpha chain [Source:MGI Symbol;Acc:MGI:96549]
ENSMUSG00000037129	13.89	111.41	-3.0094	3.0862e-07	6.1016e-05	Tmprss13	transmembrane protease, serine 13 [Source:MGI Symbol;Acc:MGI:2682935]
ENSMUSG00000004814	10.67	45.75	-2.1135	3.2303e-07	6.3438e-05	Ccl24	chemokine (C-C motif) ligand 24 [Source:MGI Symbol;Acc:MGI:1928953]
ENSMUSG00000027375	1069.42	116.5	3.1982	3.2907e-07	6.4192e-05	Mal	myelin and lymphocyte protein, T cell differentiation protein [Source:MGI Symbol;Acc:MGI:892970]
ENSMUSG00000032691	20.39	81.2	-1.9994	3.4414e-07	6.5833e-05	Nlrp3	NLR family, pyrin domain containing 3 [Source:MGI Symbol;Acc:MGI:2653833]
ENSMUSG00000043740	20.64	121.99	-2.5631	3.4423e-07	6.5833e-05	B430306N03Rik	RIKEN cDNA B430306N03 gene [Source:MGI Symbol;Acc:MGI:2443478]
ENSMUSG00000037053	132.97	26.94	2.2927	3.5417e-07	6.7294e-05	Azgp1	alpha-2-glycoprotein 1, zinc [Source:MGI Symbol;Acc:MGI:103163]
ENSMUSG00000021091	814.69	2953.07	-1.8579	3.786e-07	7.1472e-05	Serpina3n	serine (or cysteine) peptidase inhibitor, clade A, member 3N [Source:MGI Symbol;Acc:MGI:105045]
ENSMUSG00000117921	44.13	10.08	2.1246	3.9323e-07	7.3759e-05	Gm50186	predicted gene, 50186 [Source:MGI Symbol;Acc:MGI:6302959]
ENSMUSG00000026981	828.74	1915.72	-1.2088	4.2569e-07	7.8341e-05	Il1rn	interleukin 1 receptor antagonist [Source:MGI Symbol;Acc:MGI:96547]
ENSMUSG00000033453	248.89	979.71	-1.977	4.3417e-07	7.9401e-05	Adamts15	a disintegrin-like and metallopeptidase (reprolysin type) with thrombospondin type 1 motif, 15 [Source:MGI Symbol;Acc:MGI:2449569]
ENSMUSG00000028007	1062.9	509.55	1.061	4.4676e-07	8.0695e-05	Snx7	sorting nexin 7 [Source:MGI Symbol;Acc:MGI:1923811]
ENSMUSG00000115750	37.93	10.6	1.8316	4.4401e-07	8.0695e-05	Gm49282	predicted gene, 49282 [Source:MGI Symbol;Acc:MGI:6118767]
ENSMUSG00000026450	6.31	46.76	-2.8885	4.5405e-07	8.1326e-05	Chit1	chitinase 1 (chitotriosidase) [Source:MGI Symbol;Acc:MGI:1919134]
ENSMUSG00000050222	77.87	35.86	1.114	4.5581e-07	8.1326e-05	Il17d	interleukin 17D [Source:MGI Symbol;Acc:MGI:2446510]
ENSMUSG00000030786	51.04	163.35	-1.6707	4.8557e-07	8.5593e-05	Itgam	integrin alpha M [Source:MGI Symbol;Acc:MGI:96607]
ENSMUSG00000038412	4205.21	1767.97	1.2502	4.8457e-07	8.5593e-05	Higd1a	HIG1 domain family, member 1A [Source:MGI Symbol;Acc:MGI:1930666]
ENSMUSG00000073402	176.38	39.34	2.1559	5.1981e-07	9.1079e-05	Gm8909	predicted gene 8909 [Source:MGI Symbol;Acc:MGI:3704134]
ENSMUSG00000096770	0.55	36.4	-6.1075	5.2593e-07	9.1602e-05	Amy2a4	amylase 2a4 [Source:MGI Symbol;Acc:MGI:3711258]
ENSMUSG00000033200	985	445.06	1.1456	5.3646e-07	9.2884e-05	Tpsg1	tryptase gamma 1 [Source:MGI Symbol;Acc:MGI:1349391]
ENSMUSG00000024401	76.59	230.21	-1.5842	5.4204e-07	9.3298e-05	Tnf	tumor necrosis factor [Source:MGI Symbol;Acc:MGI:104798]
ENSMUSG00000026304	323.3	159.95	1.011	5.6343e-07	9.6413e-05	Rab17	RAB17, member RAS oncogene family [Source:MGI Symbol;Acc:MGI:104640]
ENSMUSG00000017146	176.19	388.23	-1.1362	5.7318e-07	9.751e-05	Brca1	breast cancer 1, early onset [Source:MGI Symbol;Acc:MGI:104537]
Novel.22714	2.4	86.52	-5.179	5.7724e-07	9.7634e-05	-	-
ENSMUSG00000112023	107.65	331.1	-1.618	5.9744e-07	9.9895e-05	Lilr4b	leukocyte immunoglobulin-like receptor, subfamily B, member 4B [Source:MGI Symbol;Acc:MGI:102702]
ENSMUSG00000030711	7626.59	2067.99	1.8827	6.072e-07	0.00010038	Sult1a1	sulfotransferase family 1A, phenol-preferring, member 1 [Source:MGI Symbol;Acc:MGI:102896]
ENSMUSG00000078532	155.94	56.47	1.4623	6.8518e-07	0.0001113	Nkain1	Na+/K+ transporting ATPase interacting 1 [Source:MGI Symbol;Acc:MGI:1914399]
ENSMUSG00000028874	135.06	314.61	-1.219	6.8848e-07	0.0001113	Fgr	FGR proto-oncogene, Src family tyrosine kinase [Source:MGI Symbol;Acc:MGI:95527]
ENSMUSG00000039252	103.99	370.22	-1.8313	7.1445e-07	0.00011487	Lgi2	leucine-rich repeat LGI family, member 2 [Source:MGI Symbol;Acc:MGI:2180196]
ENSMUSG00000032400	140.9	349.89	-1.3105	7.2432e-07	0.00011582	Zwilch	zwilch kinetochore protein [Source:MGI Symbol;Acc:MGI:1915264]
ENSMUSG00000038591	114.21	33.5	1.7613	7.338e-07	0.00011669	Colec10	collectin sub-family member 10 [Source:MGI Symbol;Acc:MGI:3606482]
ENSMUSG00000020185	58.17	149.76	-1.3624	8.2726e-07	0.00013065	E2f7	E2F transcription factor 7 [Source:MGI Symbol;Acc:MGI:1289147]
ENSMUSG00000060176	51.11	12.42	2.0284	8.3049e-07	0.00013065	Kif27	kinesin family member 27 [Source:MGI Symbol;Acc:MGI:1922300]
ENSMUSG00000110755	1.77	25.36	-3.7973	8.3826e-07	0.00013117	BC049987	cDNA sequence BC049987 [Source:MGI Symbol;Acc:MGI:3039606]
ENSMUSG00000062826	28.66	404.63	-3.8193	8.6037e-07	0.00013391	Ces2f	carboxylesterase 2F [Source:MGI Symbol;Acc:MGI:1919153]
ENSMUSG00000113101	60.3	5.75	3.3727	8.8613e-07	0.00013719	Gm33424	predicted gene, 33424 [Source:MGI Symbol;Acc:MGI:5592583]
ENSMUSG00000038239	108.32	36.97	1.544	9.4326e-07	0.00014451	Hrc	histidine rich calcium binding protein [Source:MGI Symbol;Acc:MGI:96226]
ENSMUSG00000005413	202.75	861.99	-2.088	9.9086e-07	0.00014868	Hmox1	heme oxygenase 1 [Source:MGI Symbol;Acc:MGI:96163]
ENSMUSG00000057400	0.29	23.94	-6.2159	9.9817e-07	0.00014902	Ces1c	carboxylesterase 1C [Source:MGI Symbol;Acc:MGI:95420]
ENSMUSG00000022360	456.88	950.17	-1.0545	1.1188e-06	0.00016533	Atad2	ATPase family, AAA domain containing 2 [Source:MGI Symbol;Acc:MGI:1917722]
ENSMUSG00000028613	186.72	400.62	-1.1001	1.2311e-06	0.00017922	Lrp8	low density lipoprotein receptor-related protein 8, apolipoprotein e receptor [Source:MGI Symbol;Acc:MGI:1340044]
ENSMUSG00000028262	230.52	486.66	-1.0763	1.2374e-06	0.00017925	Clca3a2	chloride channel accessory 3A2 [Source:MGI Symbol;Acc:MGI:1931471]
ENSMUSG00000044103	1.27	38.02	-4.8744	1.2643e-06	0.00018225	Il1f9	interleukin 1 family, member 9 [Source:MGI Symbol;Acc:MGI:2449929]
ENSMUSG00000079243	24.05	4.19	2.5316	1.2881e-06	0.00018296	Xirp1	xin actin-binding repeat containing 1 [Source:MGI Symbol;Acc:MGI:1333878]
ENSMUSG00000032254	619.48	1307.12	-1.0765	1.3765e-06	0.00019457	Kif23	kinesin family member 23 [Source:MGI Symbol;Acc:MGI:1919069]
ENSMUSG00000089960	120.77	39.97	1.5904	1.4738e-06	0.00020536	Ugt1a1	UDP glucuronosyltransferase 1 family, polypeptide A1 [Source:MGI Symbol;Acc:MGI:98898]
ENSMUSG00000051839	25.36	4.32	2.5864	1.4729e-06	0.00020536	Gypa	glycophorin A [Source:MGI Symbol;Acc:MGI:95880]
ENSMUSG00000049551	92.05	15.8	2.5383	1.5152e-06	0.00021013	Fzd9	frizzled class receptor 9 [Source:MGI Symbol;Acc:MGI:1313278]
ENSMUSG00000020080	344.7	92.6	1.8937	1.602e-06	0.00022111	Hkdc1	hexokinase domain containing 1 [Source:MGI Symbol;Acc:MGI:2384910]
ENSMUSG00000025059	384.29	1254.45	-1.7056	1.6555e-06	0.00022636	Gk	glycerol kinase [Source:MGI Symbol;Acc:MGI:106594]
ENSMUSG00000039187	78.27	174.95	-1.1564	1.6848e-06	0.00022929	Fanci	Fanconi anemia, complementation group I [Source:MGI Symbol;Acc:MGI:2384790]
ENSMUSG00000030223	178.98	371.27	-1.0496	1.8156e-06	0.00024364	Ptpro	protein tyrosine phosphatase, receptor type, O [Source:MGI Symbol;Acc:MGI:1097152]
ENSMUSG00000069793	736.87	1529.8	-1.053	1.8128e-06	0.00024364	Slfn9	schlafen 9 [Source:MGI Symbol;Acc:MGI:2445121]
ENSMUSG00000024747	436.47	211.94	1.0441	1.8235e-06	0.00024364	Aldh1a7	aldehyde dehydrogenase family 1, subfamily A7 [Source:MGI Symbol;Acc:MGI:1347050]
Novel.22684	135.93	49.57	1.4501	1.8222e-06	0.00024364	-	-
ENSMUSG00000028713	109.9	46.1	1.2589	1.8382e-06	0.00024441	Cyp4b1	cytochrome P450, family 4, subfamily b, polypeptide 1 [Source:MGI Symbol;Acc:MGI:103225]
ENSMUSG00000112148	76.67	268.53	-1.8045	2.0151e-06	0.00026324	Lilrb4a	leukocyte immunoglobulin-like receptor, subfamily B, member 4A [Source:MGI Symbol;Acc:MGI:102701]
ENSMUSG00000022265	1409.9	632.13	1.1567	2.0281e-06	0.00026335	Ank	progressive ankylosis [Source:MGI Symbol;Acc:MGI:3045421]
ENSMUSG00000020914	2014.52	4748.46	-1.2368	2.059e-06	0.00026541	Top2a	topoisomerase (DNA) II alpha [Source:MGI Symbol;Acc:MGI:98790]
ENSMUSG00000030978	1229.81	2569.93	-1.063	2.0816e-06	0.00026628	Rrm1	ribonucleotide reductase M1 [Source:MGI Symbol;Acc:MGI:98180]
ENSMUSG00000030865	6573.49	2239.74	1.5533	2.2153e-06	0.00028061	Chp2	calcineurin-like EF hand protein 2 [Source:MGI Symbol;Acc:MGI:1917511]
ENSMUSG00000021708	224.33	81.61	1.4539	2.2428e-06	0.00028288	Rasgrf2	RAS protein-specific guanine nucleotide-releasing factor 2 [Source:MGI Symbol;Acc:MGI:109137]
ENSMUSG00000001131	45.33	225.26	-2.3132	2.2583e-06	0.00028361	Timp1	tissue inhibitor of metalloproteinase 1 [Source:MGI Symbol;Acc:MGI:98752]
ENSMUSG00000029304	13.93	346.13	-4.6355	2.2703e-06	0.0002839	Spp1	secreted phosphoprotein 1 [Source:MGI Symbol;Acc:MGI:98389]
ENSMUSG00000025001	293.04	704.06	-1.2621	2.3833e-06	0.0002955	Hells	helicase, lymphoid specific [Source:MGI Symbol;Acc:MGI:106209]
ENSMUSG00000054555	24.8	106.94	-2.1069	2.5252e-06	0.00031177	Adam12	a disintegrin and metallopeptidase domain 12 (meltrin alpha) [Source:MGI Symbol;Acc:MGI:105378]
ENSMUSG00000037362	5064.13	1438.96	1.8151	2.5633e-06	0.00031387	Ccn3	cellular communication network factor 3 [Source:MGI Symbol;Acc:MGI:109185]
ENSMUSG00000017499	194.78	394.27	-1.0137	2.6347e-06	0.00031857	Cdc6	cell division cycle 6 [Source:MGI Symbol;Acc:MGI:1345150]
ENSMUSG00000051076	17.54	70.61	-1.999	2.7638e-06	0.00033281	Vtcn1	V-set domain containing T cell activation inhibitor 1 [Source:MGI Symbol;Acc:MGI:3039619]
ENSMUSG00000041406	80.73	169.78	-1.0654	2.9464e-06	0.0003519	BC055324	cDNA sequence BC055324 [Source:MGI Symbol;Acc:MGI:3590554]
ENSMUSG00000112449	134.4	323.45	-1.2674	2.9586e-06	0.00035192	Srp54b	signal recognition particle 54B [Source:MGI Symbol;Acc:MGI:3714357]
ENSMUSG00000111089	18.34	2.76	2.7272	3.0154e-06	0.00035293	Gm49427	predicted gene, 49427 [Source:MGI Symbol;Acc:MGI:6155063]
ENSMUSG00000103865	81.93	179.86	-1.1299	3.201e-06	0.00037168	Gm37416	predicted gene, 37416 [Source:MGI Symbol;Acc:MGI:5610644]
ENSMUSG00000076518	18.6	69.75	-1.8867	3.2672e-06	0.00037788	Igkv2-112	immunoglobulin kappa variable 2-112 [Source:MGI Symbol;Acc:MGI:3644894]
ENSMUSG00000046223	199.47	516.73	-1.3743	3.5691e-06	0.00040778	Plaur	plasminogen activator, urokinase receptor [Source:MGI Symbol;Acc:MGI:97612]
ENSMUSG00000058626	28.4	0.96	4.918	3.6446e-06	0.00041176	Capn11	calpain 11 [Source:MGI Symbol;Acc:MGI:1352490]
ENSMUSG00000026180	3.8	119.47	-4.9415	3.6969e-06	0.00041606	Cxcr2	chemokine (C-X-C motif) receptor 2 [Source:MGI Symbol;Acc:MGI:105303]
ENSMUSG00000097296	389.29	180.33	1.1119	3.7427e-06	0.0004196	Gm26532	predicted gene, 26532 [Source:MGI Symbol;Acc:MGI:5477026]
ENSMUSG00000074677	18.94	78.04	-2.0574	3.8223e-06	0.00042468	Sirpb1c	signal-regulatory protein beta 1C [Source:MGI Symbol;Acc:MGI:3807521]
ENSMUSG00000005355	24.86	370.21	-3.8962	3.8688e-06	0.00042485	Casp14	caspase 14 [Source:MGI Symbol;Acc:MGI:1335092]
ENSMUSG00000024691	407.05	902.8	-1.1483	3.8915e-06	0.00042488	Fam111a	family with sequence similarity 111, member A [Source:MGI Symbol;Acc:MGI:1915508]
ENSMUSG00000042265	8.8	49.29	-2.4964	4.0623e-06	0.00044025	Trem1	triggering receptor expressed on myeloid cells 1 [Source:MGI Symbol;Acc:MGI:1930005]
ENSMUSG00000102615	187.17	83.04	1.1673	4.3105e-06	0.00045945	Gm37844	predicted gene, 37844 [Source:MGI Symbol;Acc:MGI:5611072]
ENSMUSG00000071604	982.83	337.35	1.542	4.3429e-06	0.00046043	Fam189a2	family with sequence similarity 189, member A2 [Source:MGI Symbol;Acc:MGI:2685813]
ENSMUSG00000046159	114.05	43.12	1.3956	4.4121e-06	0.00046608	Chrm3	cholinergic receptor, muscarinic 3, cardiac [Source:MGI Symbol;Acc:MGI:88398]
ENSMUSG00000020649	321.97	740.03	-1.1999	4.6359e-06	0.00048621	Rrm2	ribonucleotide reductase M2 [Source:MGI Symbol;Acc:MGI:98181]
ENSMUSG00000035642	768.12	360.67	1.0896	4.7217e-06	0.00049344	Aamdc	adipogenesis associated Mth938 domain containing [Source:MGI Symbol;Acc:MGI:1913523]
ENSMUSG00000021553	178.03	619.31	-1.7976	4.8658e-06	0.00050489	Slc28a3	solute carrier family 28 (sodium-coupled nucleoside transporter), member 3 [Source:MGI Symbol;Acc:MGI:2137361]
ENSMUSG00000039672	63.48	9.76	2.6859	4.9405e-06	0.00050889	Kcne2	potassium voltage-gated channel, Isk-related subfamily, gene 2 [Source:MGI Symbol;Acc:MGI:1891123]
ENSMUSG00000103067	11.57	49.04	-2.07	5.0489e-06	0.00051449	Gm30414	predicted gene, 30414 [Source:MGI Symbol;Acc:MGI:5589573]
ENSMUSG00000030208	20990	6797.8	1.6265	5.1111e-06	0.00051449	Emp1	epithelial membrane protein 1 [Source:MGI Symbol;Acc:MGI:107941]
ENSMUSG00000007594	30.28	5.94	2.3381	5.0807e-06	0.00051449	Hapln4	hyaluronan and proteoglycan link protein 4 [Source:MGI Symbol;Acc:MGI:2679531]
Novel.26581	216.39	453.83	-1.0689	5.1166e-06	0.00051449	-	-
ENSMUSG00000027399	8	36.37	-2.1953	5.2236e-06	0.00052345	Il1a	interleukin 1 alpha [Source:MGI Symbol;Acc:MGI:96542]
Novel.6850	88.7	14.39	2.6293	5.2748e-06	0.00052498	-	-
ENSMUSG00000095127	1002.86	2148.58	-1.0995	5.5224e-06	0.00054776	Ighv1-82	immunoglobulin heavy variable 1-82 [Source:MGI Symbol;Acc:MGI:4439671]
ENSMUSG00000025997	103.93	250.73	-1.267	5.5706e-06	0.00054883	Ikzf2	IKAROS family zinc finger 2 [Source:MGI Symbol;Acc:MGI:1342541]
ENSMUSG00000025813	704.49	322.26	1.1283	5.5632e-06	0.00054883	Homer2	homer scaffolding protein 2 [Source:MGI Symbol;Acc:MGI:1347354]
ENSMUSG00000032727	1492.14	725.75	1.0404	5.8007e-06	0.00056578	Mier3	MIER family member 3 [Source:MGI Symbol;Acc:MGI:2442317]
ENSMUSG00000027420	110.52	245.06	-1.1473	5.849e-06	0.0005686	Bfsp1	beaded filament structural protein 1, in lens-CP94 [Source:MGI Symbol;Acc:MGI:101770]
ENSMUSG00000026822	57.67	176.42	-1.614	5.8973e-06	0.00056951	Lcn2	lipocalin 2 [Source:MGI Symbol;Acc:MGI:96757]
ENSMUSG00000031430	131.84	484.85	-1.8782	6.0176e-06	0.00057554	Vsig1	V-set and immunoglobulin domain containing 1 [Source:MGI Symbol;Acc:MGI:1926039]
ENSMUSG00000024053	75.9	256.5	-1.7562	6.0188e-06	0.00057554	Emilin2	elastin microfibril interfacer 2 [Source:MGI Symbol;Acc:MGI:2389136]
ENSMUSG00000028438	70.55	147.78	-1.0564	6.0406e-06	0.00057575	Kif24	kinesin family member 24 [Source:MGI Symbol;Acc:MGI:1918345]
ENSMUSG00000017692	226.12	92.01	1.2924	6.1632e-06	0.00058553	Rhbdl3	rhomboid like 3 [Source:MGI Symbol;Acc:MGI:2179276]
ENSMUSG00000060981	65.76	25.69	1.3605	6.3932e-06	0.00060541	H4c8	H4 clustered histone 8 [Source:MGI Symbol;Acc:MGI:2448427]
ENSMUSG00000085786	12.18	38.35	-1.6427	6.4392e-06	0.00060779	Gm15987	predicted gene 15987 [Source:MGI Symbol;Acc:MGI:3801849]
ENSMUSG00000024846	24.97	6.2	1.9919	6.7163e-06	0.00062788	Cst6	cystatin E/M [Source:MGI Symbol;Acc:MGI:1920970]
ENSMUSG00000038167	609.19	259.75	1.2289	6.8447e-06	0.00063784	Plekhg6	pleckstrin homology domain containing, family G (with RhoGef domain) member 6 [Source:MGI Symbol;Acc:MGI:2682298]
ENSMUSG00000025330	4.85	34.16	-2.8738	7.2258e-06	0.00066909	Padi4	peptidyl arginine deiminase, type IV [Source:MGI Symbol;Acc:MGI:1338898]
ENSMUSG00000029727	2160.79	901.9	1.2606	7.3707e-06	0.00067822	Cyp3a13	cytochrome P450, family 3, subfamily a, polypeptide 13 [Source:MGI Symbol;Acc:MGI:88610]
ENSMUSG00000024795	284.11	685.89	-1.2694	7.6248e-06	0.0006994	Kif20b	kinesin family member 20B [Source:MGI Symbol;Acc:MGI:2444576]
ENSMUSG00000032064	359.06	164.2	1.1272	7.7501e-06	0.00070867	Dixdc1	DIX domain containing 1 [Source:MGI Symbol;Acc:MGI:2679721]
ENSMUSG00000026196	96.92	198.74	-1.0381	7.8692e-06	0.00071166	Bard1	BRCA1 associated RING domain 1 [Source:MGI Symbol;Acc:MGI:1328361]
ENSMUSG00000074802	151.99	317.97	-1.0605	7.88e-06	0.00071166	Gas2l3	growth arrest-specific 2 like 3 [Source:MGI Symbol;Acc:MGI:1918780]
ENSMUSG00000110151	85.1	32.74	1.3789	7.8783e-06	0.00071166	Gm38416	predicted gene, 38416 [Source:MGI Symbol;Acc:MGI:5621301]
ENSMUSG00000028312	439.01	976.36	-1.1515	8.1945e-06	0.00073327	Smc2	structural maintenance of chromosomes 2 [Source:MGI Symbol;Acc:MGI:106067]
Novel.20476	28.84	7.01	2.0434	8.7848e-06	0.00077659	-	-
ENSMUSG00000036768	216.26	516.8	-1.255	9.435e-06	0.00082412	Kif15	kinesin family member 15 [Source:MGI Symbol;Acc:MGI:1098258]
ENSMUSG00000024254	27.76	144.83	-2.3804	9.7435e-06	0.00084601	Abcg8	ATP binding cassette subfamily G member 8 [Source:MGI Symbol;Acc:MGI:1914720]
ENSMUSG00000076526	68.05	1203.6	-4.1443	9.9219e-06	0.0008539	Igkv12-98	immunoglobulin kappa variable 12-98 [Source:MGI Symbol;Acc:MGI:4439560]
ENSMUSG00000064147	22.64	93.17	-2.0443	1.0034e-05	0.00086101	Rab44	RAB44, member RAS oncogene family [Source:MGI Symbol;Acc:MGI:3045302]
ENSMUSG00000074489	160.65	76.61	1.0651	1.0167e-05	0.00086988	Bglap3	bone gamma-carboxyglutamate protein 3 [Source:MGI Symbol;Acc:MGI:88155]
Novel.20687	75.79	205.05	-1.4264	1.0609e-05	0.00090241	-	-
ENSMUSG00000058914	386.23	157.45	1.2955	1.0671e-05	0.00090262	C1qtnf3	C1q and tumor necrosis factor related protein 3 [Source:MGI Symbol;Acc:MGI:1932136]
ENSMUSG00000047117	13.79	52.01	-1.9078	1.1076e-05	0.00093127	Ankdd1b	ankyrin repeat and death domain containing 1B [Source:MGI Symbol;Acc:MGI:2444730]
ENSMUSG00000109305	35.25	8.62	2.0118	1.1226e-05	0.0009412	Smim38	small integral membrane protein 38 [Source:MGI Symbol;Acc:MGI:1916283]
ENSMUSG00000029380	10.7	48.18	-2.1657	1.1307e-05	0.00094533	Cxcl1	chemokine (C-X-C motif) ligand 1 [Source:MGI Symbol;Acc:MGI:108068]
ENSMUSG00000078783	0.69	16.83	-4.4528	1.1669e-05	0.0009591	Gm9733	predicted gene 9733 [Source:MGI Symbol;Acc:MGI:3780136]
Novel.20408	77.18	165.84	-1.1016	1.1613e-05	0.0009591	-	-
ENSMUSG00000047945	321.72	1169.23	-1.8619	1.19e-05	0.00096677	Marcksl1	MARCKS-like 1 [Source:MGI Symbol;Acc:MGI:97143]
ENSMUSG00000035566	198.87	78.16	1.3424	1.1844e-05	0.00096677	Pcdh17	protocadherin 17 [Source:MGI Symbol;Acc:MGI:2684924]
ENSMUSG00000020826	601.77	3856.52	-2.68	1.1927e-05	0.00096677	Nos2	nitric oxide synthase 2, inducible [Source:MGI Symbol;Acc:MGI:97361]
ENSMUSG00000025044	146.06	404.89	-1.4702	1.2023e-05	0.00097186	Msr1	macrophage scavenger receptor 1 [Source:MGI Symbol;Acc:MGI:98257]
ENSMUSG00000031004	2826.86	5972.68	-1.079	1.2066e-05	0.00097262	Mki67	antigen identified by monoclonal antibody Ki 67 [Source:MGI Symbol;Acc:MGI:106035]
ENSMUSG00000024371	47.05	106.3	-1.1726	1.2306e-05	0.00098657	C2	complement component 2 (within H-2S) [Source:MGI Symbol;Acc:MGI:88226]
ENSMUSG00000029664	117.03	49.01	1.2605	1.3191e-05	0.0010376	Tfpi2	tissue factor pathway inhibitor 2 [Source:MGI Symbol;Acc:MGI:108543]
ENSMUSG00000021614	313.76	791.41	-1.3344	1.3231e-05	0.0010379	Vcan	versican [Source:MGI Symbol;Acc:MGI:102889]
ENSMUSG00000069014	100.52	240.11	-1.2494	1.3652e-05	0.0010681	Gm5641	predicted gene 5641 [Source:MGI Symbol;Acc:MGI:3645731]
ENSMUSG00000095519	120.6	814.65	-2.7557	1.3783e-05	0.0010726	Ighv1-66	immunoglobulin heavy variable 1-66 [Source:MGI Symbol;Acc:MGI:4439825]
ENSMUSG00000040812	52.61	15.59	1.7422	1.4418e-05	0.0011102	Agbl2	ATP/GTP binding protein-like 2 [Source:MGI Symbol;Acc:MGI:2443254]
ENSMUSG00000037887	390.28	181.93	1.1003	1.4658e-05	0.0011257	Dusp8	dual specificity phosphatase 8 [Source:MGI Symbol;Acc:MGI:106626]
ENSMUSG00000041377	14.58	57.84	-1.9735	1.5321e-05	0.0011736	Ninj2	ninjurin 2 [Source:MGI Symbol;Acc:MGI:1352751]
ENSMUSG00000013653	13442.7	3852.46	1.803	1.5881e-05	0.0012101	1810065E05Rik	RIKEN cDNA 1810065E05 gene [Source:MGI Symbol;Acc:MGI:1917114]
ENSMUSG00000037033	5044.55	11493	-1.188	1.5965e-05	0.001213	Clca3b	chloride channel accessory 3B [Source:MGI Symbol;Acc:MGI:2181989]
Novel.11743	7.15	36.4	-2.3314	1.6001e-05	0.001213	-	-
ENSMUSG00000046179	200.14	401.1	-1.0006	1.6352e-05	0.0012364	E2f8	E2F transcription factor 8 [Source:MGI Symbol;Acc:MGI:1922038]
ENSMUSG00000020904	108.59	51.29	1.0715	1.6766e-05	0.0012644	Cfap52	cilia and flagella associated protein 52 [Source:MGI Symbol;Acc:MGI:1919110]
ENSMUSG00000026580	24.73	76.64	-1.6345	1.6915e-05	0.0012724	Selp	selectin, platelet [Source:MGI Symbol;Acc:MGI:98280]
ENSMUSG00000026365	396.16	1118.84	-1.4973	1.7094e-05	0.0012778	Cfh	complement component factor h [Source:MGI Symbol;Acc:MGI:88385]
ENSMUSG00000001815	7.7	51.41	-2.7278	1.7148e-05	0.0012778	Evx2	even-skipped homeobox 2 [Source:MGI Symbol;Acc:MGI:95462]
ENSMUSG00000015202	628.98	313.68	1.0032	1.7206e-05	0.0012778	Cnksr3	Cnksr family member 3 [Source:MGI Symbol;Acc:MGI:2674130]
ENSMUSG00000050520	1103.63	2431.53	-1.1394	1.7169e-05	0.0012778	Cldn8	claudin 8 [Source:MGI Symbol;Acc:MGI:1859286]
ENSMUSG00000024134	34.22	3.58	3.2035	1.7301e-05	0.0012816	Six2	sine oculis-related homeobox 2 [Source:MGI Symbol;Acc:MGI:102778]
ENSMUSG00000022146	336.11	684.4	-1.0244	1.7482e-05	0.0012918	Osmr	oncostatin M receptor [Source:MGI Symbol;Acc:MGI:1330819]
ENSMUSG00000074625	0	13.37	-6.0998	1.755e-05	0.0012935	Arhgap40	Rho GTPase activating protein 40 [Source:MGI Symbol;Acc:MGI:3649852]
ENSMUSG00000026062	7207.86	3065.06	1.2337	1.778e-05	0.0013006	Slc9a2	solute carrier family 9 (sodium/hydrogen exchanger), member 2 [Source:MGI Symbol;Acc:MGI:105075]
ENSMUSG00000002633	22.2	3.81	2.5135	1.7843e-05	0.001302	Shh	sonic hedgehog [Source:MGI Symbol;Acc:MGI:98297]
ENSMUSG00000041754	0.56	16.16	-4.9375	1.7954e-05	0.0013069	Trem3	triggering receptor expressed on myeloid cells 3 [Source:MGI Symbol;Acc:MGI:1930003]
ENSMUSG00000023047	23.97	6.46	1.8827	1.8414e-05	0.001337	Amhr2	anti-Mullerian hormone type 2 receptor [Source:MGI Symbol;Acc:MGI:105062]
ENSMUSG00000004633	500.91	162.05	1.6277	1.9064e-05	0.0013774	Chn2	chimerin 2 [Source:MGI Symbol;Acc:MGI:1917243]
ENSMUSG00000038132	21.72	66.14	-1.5903	1.9138e-05	0.0013793	Rbm24	RNA binding motif protein 24 [Source:MGI Symbol;Acc:MGI:3610364]
ENSMUSG00000092586	80.28	20.92	1.9383	1.9291e-05	0.0013869	Ly6g6c	lymphocyte antigen 6 complex, locus G6C [Source:MGI Symbol;Acc:MGI:2148930]
ENSMUSG00000001823	2.57	37.89	-3.8659	1.9371e-05	0.0013892	Hoxd12	homeobox D12 [Source:MGI Symbol;Acc:MGI:96204]
ENSMUSG00000076522	235.64	697.01	-1.5639	1.9726e-05	0.0014112	Igkv16-104	immunoglobulin kappa variable 16-104 [Source:MGI Symbol;Acc:MGI:2685913]
ENSMUSG00000043939	9.75	44.46	-2.1928	1.983e-05	0.0014152	A530064D06Rik	RIKEN cDNA A530064D06 gene [Source:MGI Symbol;Acc:MGI:2443476]
ENSMUSG00000041498	149.47	316.81	-1.0835	1.9951e-05	0.0014204	Kif14	kinesin family member 14 [Source:MGI Symbol;Acc:MGI:1098226]
ENSMUSG00000036867	493.62	212.1	1.2185	2.0085e-05	0.0014265	Smad6	SMAD family member 6 [Source:MGI Symbol;Acc:MGI:1336883]
ENSMUSG00000021187	280.22	601.35	-1.0982	2.0145e-05	0.0014273	Tc2n	tandem C2 domains, nuclear [Source:MGI Symbol;Acc:MGI:1921663]
ENSMUSG00000025498	4894.06	2005.05	1.2874	2.0215e-05	0.0014287	Irf7	interferon regulatory factor 7 [Source:MGI Symbol;Acc:MGI:1859212]
ENSMUSG00000090264	435.94	180.78	1.2686	2.048e-05	0.0014406	Eif4ebp3	eukaryotic translation initiation factor 4E binding protein 3 [Source:MGI Symbol;Acc:MGI:1270847]
ENSMUSG00000023057	7566.26	1116.96	2.7599	2.0965e-05	0.0014572	Fabp2	fatty acid binding protein 2, intestinal [Source:MGI Symbol;Acc:MGI:95478]
ENSMUSG00000013974	17.35	53.66	-1.6346	2.2075e-05	0.0015235	Mcemp1	mast cell expressed membrane protein 1 [Source:MGI Symbol;Acc:MGI:1916439]
ENSMUSG00000111548	110.53	242.26	-1.1292	2.1999e-05	0.0015235	Gm8162	predicted gene 8162 [Source:MGI Symbol;Acc:MGI:3644710]
ENSMUSG00000043613	51.88	143.91	-1.4738	2.2064e-05	0.0015235	Mmp3	matrix metallopeptidase 3 [Source:MGI Symbol;Acc:MGI:97010]
ENSMUSG00000055254	96.59	47.62	1.0151	2.213e-05	0.0015236	Ntrk2	neurotrophic tyrosine kinase, receptor, type 2 [Source:MGI Symbol;Acc:MGI:97384]
ENSMUSG00000090665	2.93	22.72	-2.9698	2.2324e-05	0.0015334	Gad1-ps	glutamate decarboxylase 1, pseudogene [Source:MGI Symbol;Acc:MGI:95633]
ENSMUSG00000067750	9.18	49.94	-2.4267	2.3375e-05	0.0016018	Khdc1a	KH domain containing 1A [Source:MGI Symbol;Acc:MGI:2676610]
ENSMUSG00000061959	369.81	121.72	1.603	2.3666e-05	0.0016127	Ces1e	carboxylesterase 1E [Source:MGI Symbol;Acc:MGI:95432]
ENSMUSG00000018500	59.92	26.57	1.1614	2.3674e-05	0.0016127	Adora2b	adenosine A2b receptor [Source:MGI Symbol;Acc:MGI:99403]
ENSMUSG00000003863	842.67	342.27	1.2992	2.4111e-05	0.0016218	Ppfia3	protein tyrosine phosphatase, receptor type, f polypeptide (PTPRF), interacting protein (liprin), alpha 3 [Source:MGI Symbol;Acc:MGI:1924037]
ENSMUSG00000086254	23.61	2.51	3.159	2.4102e-05	0.0016218	3100003L05Rik	RIKEN cDNA 3100003L05 gene [Source:MGI Symbol;Acc:MGI:1920326]
ENSMUSG00000053101	24.79	62.11	-1.3199	2.4107e-05	0.0016218	Gpr141	G protein-coupled receptor 141 [Source:MGI Symbol;Acc:MGI:2672983]
Novel.5308	18.5	72.58	-1.973	2.4682e-05	0.0016564	-	-
ENSMUSG00000050359	186.39	591.23	-1.6672	2.5147e-05	0.00168	Sprr1a	small proline-rich protein 1A [Source:MGI Symbol;Acc:MGI:106660]
ENSMUSG00000068196	534.71	244.82	1.1259	2.6244e-05	0.0017453	Col8a1	collagen, type VIII, alpha 1 [Source:MGI Symbol;Acc:MGI:88463]
ENSMUSG00000054640	1104.78	543.33	1.023	2.6504e-05	0.0017586	Slc8a1	solute carrier family 8 (sodium/calcium exchanger), member 1 [Source:MGI Symbol;Acc:MGI:107956]
ENSMUSG00000097726	31.64	10.87	1.5308	2.761e-05	0.0018237	9530036O11Rik	RIKEN cDNA 9530036O11Rik [Source:MGI Symbol;Acc:MGI:2444607]
ENSMUSG00000026432	24.06	68.63	-1.5088	2.7963e-05	0.0018401	Avpr1b	arginine vasopressin receptor 1B [Source:MGI Symbol;Acc:MGI:1347010]
ENSMUSG00000019900	22.39	49.81	-1.154	2.8916e-05	0.0018732	Rfx6	regulatory factor X, 6 [Source:MGI Symbol;Acc:MGI:2445208]
Novel.21820	17.09	1.28	3.6664	2.9022e-05	0.0018746	-	-
ENSMUSG00000109772	48.66	14.94	1.7053	2.9195e-05	0.0018817	Gm39132	predicted gene, 39132 [Source:MGI Symbol;Acc:MGI:5622017]
ENSMUSG00000040026	58.05	125.36	-1.104	3.0646e-05	0.0019537	Saa3	serum amyloid A 3 [Source:MGI Symbol;Acc:MGI:98223]
ENSMUSG00000045019	1266.53	406.68	1.6388	3.0549e-05	0.0019537	Acer1	alkaline ceramidase 1 [Source:MGI Symbol;Acc:MGI:2181962]
Novel.24843	40.04	12	1.7243	3.0619e-05	0.0019537	-	-
ENSMUSG00000095975	20.19	57.74	-1.5042	3.1136e-05	0.0019806	Cphx1	cytoplasmic polyadenylated homeobox 1 [Source:MGI Symbol;Acc:MGI:2145733]
Novel.17529	69.08	26.17	1.3988	3.1401e-05	0.0019931	-	-
ENSMUSG00000033308	559.18	261.46	1.0951	3.2161e-05	0.0020238	Dpyd	dihydropyrimidine dehydrogenase [Source:MGI Symbol;Acc:MGI:2139667]
ENSMUSG00000022546	1028.72	486.41	1.0799	3.3016e-05	0.0020687	Gpt	glutamic pyruvic transaminase, soluble [Source:MGI Symbol;Acc:MGI:95802]
ENSMUSG00000056025	167.94	346.58	-1.0431	3.4379e-05	0.0021404	Clca3a1	chloride channel accessory 3A1 [Source:MGI Symbol;Acc:MGI:1316732]
ENSMUSG00000032028	835.08	2218.49	-1.4092	3.4943e-05	0.0021662	Nxpe2	neurexophilin and PC-esterase domain family, member 2 [Source:MGI Symbol;Acc:MGI:1925502]
ENSMUSG00000029772	16078.6	7580.8	1.0847	3.5141e-05	0.0021739	Ahcyl2	S-adenosylhomocysteine hydrolase-like 2 [Source:MGI Symbol;Acc:MGI:1921590]
ENSMUSG00000029161	2074.5	1018.12	1.0268	3.5469e-05	0.0021755	Cgref1	cell growth regulator with EF hand domain 1 [Source:MGI Symbol;Acc:MGI:1915817]
ENSMUSG00000054106	8.57	120.15	-3.8328	3.5337e-05	0.0021755	Try4	trypsin 4 [Source:MGI Symbol;Acc:MGI:102757]
ENSMUSG00000012443	671.47	1381.79	-1.0404	3.5538e-05	0.0021755	Kif11	kinesin family member 11 [Source:MGI Symbol;Acc:MGI:1098231]
ENSMUSG00000009614	243.45	111.27	1.1262	3.5805e-05	0.0021873	Sardh	sarcosine dehydrogenase [Source:MGI Symbol;Acc:MGI:2183102]
ENSMUSG00000035184	283.69	571.4	-1.0101	3.7311e-05	0.0022745	Fam124a	family with sequence similarity 124, member A [Source:MGI Symbol;Acc:MGI:3645930]
ENSMUSG00000045027	3.53	118.76	-5.0608	3.844e-05	0.0023384	Prss22	protease, serine 22 [Source:MGI Symbol;Acc:MGI:1918085]
ENSMUSG00000025877	122.85	302.11	-1.3006	3.925e-05	0.0023729	Hk3	hexokinase 3 [Source:MGI Symbol;Acc:MGI:2670962]
ENSMUSG00000055799	580.1	1459.8	-1.3316	3.9502e-05	0.0023797	Tcf7l1	transcription factor 7 like 1 (T cell specific, HMG box) [Source:MGI Symbol;Acc:MGI:1202876]
ENSMUSG00000074268	3.06	33.42	-3.4799	3.9848e-05	0.0023943	Amy2a5	amylase 2a5 [Source:MGI Symbol;Acc:MGI:88020]
ENSMUSG00000037624	27.67	9.33	1.5574	4.0307e-05	0.0024169	Kcnk2	potassium channel, subfamily K, member 2 [Source:MGI Symbol;Acc:MGI:109366]
ENSMUSG00000084092	13.62	0.64	4.3152	4.2771e-05	0.0025232	Gm5843	predicted gene 5843 [Source:MGI Symbol;Acc:MGI:3645250]
Novel.17576	80.04	23.02	1.7953	4.3056e-05	0.0025349	-	-
ENSMUSG00000045328	371.67	830.77	-1.1592	4.3707e-05	0.0025681	Cenpe	centromere protein E [Source:MGI Symbol;Acc:MGI:1098230]
ENSMUSG00000010760	21.36	59.87	-1.4873	4.5663e-05	0.0026668	Phlda2	pleckstrin homology like domain, family A, member 2 [Source:MGI Symbol;Acc:MGI:1202307]
ENSMUSG00000021416	173.83	68.95	1.3338	4.5945e-05	0.0026728	Eci3	enoyl-Coenzyme A delta isomerase 3 [Source:MGI Symbol;Acc:MGI:1916373]
ENSMUSG00000050578	84.38	239.53	-1.5028	4.7929e-05	0.0027662	Mmp13	matrix metallopeptidase 13 [Source:MGI Symbol;Acc:MGI:1340026]
ENSMUSG00000026185	1087.01	2681.53	-1.3027	4.9585e-05	0.0028409	Igfbp5	insulin-like growth factor binding protein 5 [Source:MGI Symbol;Acc:MGI:96440]
ENSMUSG00000001739	4050.41	1831.41	1.145	4.9613e-05	0.0028409	Cldn15	claudin 15 [Source:MGI Symbol;Acc:MGI:1913103]
ENSMUSG00000096833	195.28	439.78	-1.1699	5.0695e-05	0.0028971	Igkv4-55	immunoglobulin kappa variable 4-55 [Source:MGI Symbol;Acc:MGI:2686370]
ENSMUSG00000031722	48.86	402.86	-3.0431	5.0792e-05	0.0028971	Hp	haptoglobin [Source:MGI Symbol;Acc:MGI:96211]
ENSMUSG00000022227	281.91	839.11	-1.5739	5.114e-05	0.0029113	Mcpt1	mast cell protease 1 [Source:MGI Symbol;Acc:MGI:96937]
ENSMUSG00000022367	24.43	56.07	-1.199	5.3366e-05	0.0030262	Has2	hyaluronan synthase 2 [Source:MGI Symbol;Acc:MGI:107821]
Novel.3645	76.57	37.05	1.0461	5.3653e-05	0.0030366	-	-
ENSMUSG00000065592	53.61	23.49	1.1892	5.6467e-05	0.0031774	Mir145a	microRNA 145a [Source:MGI Symbol;Acc:MGI:2676830]
Novel.11857	261.82	592.3	-1.1755	5.7261e-05	0.0032036	-	-
ENSMUSG00000049122	23.88	6.24	1.9076	5.7774e-05	0.00322	Frmd3	FERM domain containing 3 [Source:MGI Symbol;Acc:MGI:2442466]
ENSMUSG00000073400	3.03	29.53	-3.2516	5.7922e-05	0.0032222	Trim10	tripartite motif-containing 10 [Source:MGI Symbol;Acc:MGI:1338757]
ENSMUSG00000005800	1.76	23.66	-3.7175	5.9551e-05	0.0032818	Mmp8	matrix metallopeptidase 8 [Source:MGI Symbol;Acc:MGI:1202395]
ENSMUSG00000033717	689.74	118.38	2.5411	5.9268e-05	0.0032818	Adra2a	adrenergic receptor, alpha 2a [Source:MGI Symbol;Acc:MGI:87934]
Novel.8487	1.86	24.81	-3.748	5.9555e-05	0.0032818	-	-
ENSMUSG00000075543	23.44	3	2.9098	6.1681e-05	0.0033799	Urad	ureidoimidazoline (2-oxo-4-hydroxy-4-carboxy-5) decarboxylase [Source:MGI Symbol;Acc:MGI:3647519]
ENSMUSG00000046694	124.3	56.59	1.1292	6.1991e-05	0.0033905	Tent5b	terminal nucleotidyltransferase 5B [Source:MGI Symbol;Acc:MGI:2140500]
ENSMUSG00000029847	103.42	207.99	-1.0059	6.247e-05	0.0034103	Slc23a4	solute carrier family 23 member 4 [Source:MGI Symbol;Acc:MGI:1917272]
ENSMUSG00000028778	27.98	7.64	1.8589	6.341e-05	0.0034424	Hcrtr1	hypocretin (orexin) receptor 1 [Source:MGI Symbol;Acc:MGI:2385650]
ENSMUSG00000029372	2.7	28.52	-3.421	6.4267e-05	0.0034794	Ppbp	pro-platelet basic protein [Source:MGI Symbol;Acc:MGI:1888712]
ENSMUSG00000037579	441.59	136.32	1.6933	6.4331e-05	0.0034794	Kcnh3	potassium voltage-gated channel, subfamily H (eag-related), member 3 [Source:MGI Symbol;Acc:MGI:1341723]
ENSMUSG00000024922	668.2	302.57	1.1423	6.542e-05	0.0035188	Ovol1	ovo like zinc finger 1 [Source:MGI Symbol;Acc:MGI:1330290]
ENSMUSG00000050463	15.43	58.72	-1.925	6.6158e-05	0.003552	Krt78	keratin 78 [Source:MGI Symbol;Acc:MGI:1917529]
ENSMUSG00000051220	163.89	367.44	-1.1621	6.7072e-05	0.0035945	Ercc6l	excision repair cross-complementing rodent repair deficiency complementation group 6 like [Source:MGI Symbol;Acc:MGI:2654144]
ENSMUSG00000097691	22.37	3.23	2.7404	6.8294e-05	0.0036268	9030616G12Rik	RIKEN cDNA 9030616G12 gene [Source:MGI Symbol;Acc:MGI:1924949]
ENSMUSG00000053297	348.45	971.29	-1.4791	6.8556e-05	0.0036341	AI854703	expressed sequence AI854703 [Source:MGI Symbol;Acc:MGI:2141510]
ENSMUSG00000022226	151.66	483.04	-1.6714	6.8782e-05	0.0036395	Mcpt2	mast cell protease 2 [Source:MGI Symbol;Acc:MGI:96938]
ENSMUSG00000033031	423.55	870.99	-1.0394	6.8976e-05	0.0036431	Cip2a	cell proliferation regulating inhibitor of protein phosphatase 2A [Source:MGI Symbol;Acc:MGI:2146335]
ENSMUSG00000006731	2043.32	741.56	1.4618	7.0088e-05	0.0036908	B4galnt1	beta-1,4-N-acetyl-galactosaminyl transferase 1 [Source:MGI Symbol;Acc:MGI:1342057]
ENSMUSG00000071714	172.87	368.75	-1.0931	7.1279e-05	0.0037378	Csf2rb2	colony stimulating factor 2 receptor, beta 2, low-affinity (granulocyte-macrophage) [Source:MGI Symbol;Acc:MGI:1339760]
ENSMUSG00000038115	37.6	11.38	1.7104	7.2368e-05	0.0037571	Ano2	anoctamin 2 [Source:MGI Symbol;Acc:MGI:2387214]
ENSMUSG00000004988	8.92	102.11	-3.5222	7.2035e-05	0.0037571	Fxyd4	FXYD domain-containing ion transport regulator 4 [Source:MGI Symbol;Acc:MGI:1889005]
ENSMUSG00000112714	19.06	4.34	2.1654	7.2594e-05	0.0037596	Gm4798	predicted pseudogene 4798 [Source:MGI Symbol;Acc:MGI:3644096]
ENSMUSG00000030825	22.04	5.57	1.9833	7.5316e-05	0.0038596	Hsd17b14	hydroxysteroid (17-beta) dehydrogenase 14 [Source:MGI Symbol;Acc:MGI:1913315]
ENSMUSG00000021850	50.17	6.74	2.865	7.7286e-05	0.0039536	ccdc198	coiled-coil domain containing 198 [Source:MGI Symbol;Acc:MGI:1914332]
ENSMUSG00000084899	50.09	102.11	-1.0169	7.8496e-05	0.0039981	Gm15344	predicted gene 15344 [Source:MGI Symbol;Acc:MGI:3708098]
ENSMUSG00000049103	263.61	757.36	-1.5219	7.8566e-05	0.0039981	Ccr2	chemokine (C-C motif) receptor 2 [Source:MGI Symbol;Acc:MGI:106185]
ENSMUSG00000051235	100.6	202.42	-1.0021	7.8893e-05	0.0040078	Gen1	GEN1, Holliday junction 5' flap endonuclease [Source:MGI Symbol;Acc:MGI:2443149]
ENSMUSG00000062329	84.78	39.21	1.123	8.0476e-05	0.0040741	Cytl1	cytokine-like 1 [Source:MGI Symbol;Acc:MGI:2684993]
ENSMUSG00000041073	259.86	115.73	1.1638	8.1311e-05	0.0041092	Nacad	NAC alpha domain containing [Source:MGI Symbol;Acc:MGI:3603030]
ENSMUSG00000036777	404.38	846.19	-1.0644	8.343e-05	0.0041659	Anln	anillin, actin binding protein [Source:MGI Symbol;Acc:MGI:1920174]
ENSMUSG00000039676	48.45	20.34	1.2452	8.5643e-05	0.0042403	Capsl	calcyphosine-like [Source:MGI Symbol;Acc:MGI:1922818]
Novel.10586	31.61	99.03	-1.6365	8.685e-05	0.0042928	-	-
ENSMUSG00000023966	70.96	34.99	1.0118	8.7961e-05	0.0043113	Rsph9	radial spoke head 9 homolog (Chlamydomonas) [Source:MGI Symbol;Acc:MGI:1922814]
ENSMUSG00000034634	315.71	856.36	-1.4405	9.0609e-05	0.0044115	Ly6d	lymphocyte antigen 6 complex, locus D [Source:MGI Symbol;Acc:MGI:96881]
ENSMUSG00000027737	88.27	225.03	-1.349	9.1286e-05	0.0044371	Slc7a11	solute carrier family 7 (cationic amino acid transporter, y+ system), member 11 [Source:MGI Symbol;Acc:MGI:1347355]
ENSMUSG00000053199	364.01	98.5	1.8829	9.2024e-05	0.0044655	Arhgap20	Rho GTPase activating protein 20 [Source:MGI Symbol;Acc:MGI:2445175]
ENSMUSG00000024810	87.26	214.88	-1.2967	9.2757e-05	0.0044937	Il33	interleukin 33 [Source:MGI Symbol;Acc:MGI:1924375]
ENSMUSG00000056130	22.87	71.16	-1.6263	9.4267e-05	0.0045368	Ticam2	toll-like receptor adaptor molecule 2 [Source:MGI Symbol;Acc:MGI:3040056]
ENSMUSG00000041324	58.41	157.61	-1.4274	9.5376e-05	0.0045826	Inhba	inhibin beta-A [Source:MGI Symbol;Acc:MGI:96570]
ENSMUSG00000068877	414.96	171.28	1.2767	9.6513e-05	0.004607	Selenbp2	selenium binding protein 2 [Source:MGI Symbol;Acc:MGI:104859]
ENSMUSG00000079012	3.3	31.9	-3.2553	9.8402e-05	0.0046626	Serpina3m	serine (or cysteine) peptidase inhibitor, clade A, member 3M [Source:MGI Symbol;Acc:MGI:98378]
ENSMUSG00000117525	19.16	2.36	2.966	9.8475e-05	0.0046626	Gm50034	predicted gene, 50034 [Source:MGI Symbol;Acc:MGI:6275338]
ENSMUSG00000047757	64.93	132.58	-1.0221	9.9908e-05	0.0047	Fancb	Fanconi anemia, complementation group B [Source:MGI Symbol;Acc:MGI:2448558]
ENSMUSG00000022021	119.95	276.79	-1.2046	9.9762e-05	0.0047	Diaph3	diaphanous related formin 3 [Source:MGI Symbol;Acc:MGI:1927222]
ENSMUSG00000044550	62.36	30.12	1.0511	0.00010079	0.0047113	Tceal3	transcription elongation factor A (SII)-like 3 [Source:MGI Symbol;Acc:MGI:1913354]
ENSMUSG00000035455	195.4	426.02	-1.123	0.0001029	0.0048024	Fignl1	fidgetin-like 1 [Source:MGI Symbol;Acc:MGI:1890648]
ENSMUSG00000042784	216.29	728.44	-1.7518	0.00010404	0.0048325	Muc1	mucin 1, transmembrane [Source:MGI Symbol;Acc:MGI:97231]
ENSMUSG00000037411	82.97	218.15	-1.3939	0.00010885	0.0050081	Serpine1	serine (or cysteine) peptidase inhibitor, clade E, member 1 [Source:MGI Symbol;Acc:MGI:97608]
ENSMUSG00000068079	17.36	4.17	2.0419	0.00010908	0.0050108	Tcf15	transcription factor 15 [Source:MGI Symbol;Acc:MGI:104664]
ENSMUSG00000022876	49.59	114.16	-1.1952	0.0001096	0.0050267	Samsn1	SAM domain, SH3 domain and nuclear localization signals, 1 [Source:MGI Symbol;Acc:MGI:1914992]
ENSMUSG00000100094	22.87	55.85	-1.2806	0.00011426	0.0051932	1810008I18Rik	RIKEN cDNA 1810008I18 gene [Source:MGI Symbol;Acc:MGI:1920875]
Novel.19938	70.89	32.98	1.1033	0.0001143	0.0051932	-	-
ENSMUSG00000104340	56.6	20.41	1.4793	0.00011485	0.0052101	Gm10522	predicted gene 10522 [Source:MGI Symbol;Acc:MGI:3642357]
ENSMUSG00000059108	15.56	44.46	-1.5229	0.00012121	0.005423	Ifitm6	interferon induced transmembrane protein 6 [Source:MGI Symbol;Acc:MGI:2686976]
ENSMUSG00000001819	76.4	1144.02	-3.9038	0.00012194	0.005439	Hoxd13	homeobox D13 [Source:MGI Symbol;Acc:MGI:96205]
ENSMUSG00000112129	138.34	41.37	1.7324	0.00012275	0.0054502	Pbld1	phenazine biosynthesis-like protein domain containing 1 [Source:MGI Symbol;Acc:MGI:1915621]
ENSMUSG00000061451	51.78	23.24	1.1494	0.00012266	0.0054502	Tmem151a	transmembrane protein 151A [Source:MGI Symbol;Acc:MGI:2147713]
ENSMUSG00000102224	84.29	28.32	1.5663	0.00012346	0.0054737	4930447F24Rik	RIKEN cDNA 4930447F24 gene [Source:MGI Symbol;Acc:MGI:1924123]
ENSMUSG00000102185	26.77	87.57	-1.7034	0.00012658	0.0055611	5033404E19Rik	RIKEN cDNA 5033404E19 gene [Source:MGI Symbol;Acc:MGI:2149700]
ENSMUSG00000035189	44.73	20.84	1.1042	0.0001265	0.0055611	Ano4	anoctamin 4 [Source:MGI Symbol;Acc:MGI:2443344]
ENSMUSG00000027469	580.73	1254.46	-1.1108	0.00012759	0.0055725	Tpx2	TPX2, microtubule-associated [Source:MGI Symbol;Acc:MGI:1919369]
ENSMUSG00000005268	145.47	70.5	1.0424	0.00013026	0.0056637	Prlr	prolactin receptor [Source:MGI Symbol;Acc:MGI:97763]
ENSMUSG00000029153	3694.78	1513.53	1.2876	0.00013203	0.0057148	Ociad2	OCIA domain containing 2 [Source:MGI Symbol;Acc:MGI:1916377]
ENSMUSG00000033578	39.11	16.08	1.2773	0.00013467	0.005812	Tmem35a	transmembrane protein 35A [Source:MGI Symbol;Acc:MGI:1914814]
ENSMUSG00000025473	192.87	431.46	-1.1627	0.00013761	0.0059129	Adam8	a disintegrin and metallopeptidase domain 8 [Source:MGI Symbol;Acc:MGI:107825]
ENSMUSG00000100372	19	2.13	3.099	0.00013862	0.0059215	1700003I22Rik	RIKEN cDNA 1700003I22 gene [Source:MGI Symbol;Acc:MGI:1916606]
ENSMUSG00000024292	5243.8	1998.71	1.3915	0.00013824	0.0059215	Cyp4f14	cytochrome P450, family 4, subfamily f, polypeptide 14 [Source:MGI Symbol;Acc:MGI:1927669]
ENSMUSG00000026773	429.47	915.89	-1.0919	0.00013927	0.0059407	Pfkfb3	6-phosphofructo-2-kinase/fructose-2,6-biphosphatase 3 [Source:MGI Symbol;Acc:MGI:2181202]
ENSMUSG00000093931	2.93	24.58	-3.0712	0.00014083	0.0059898	Amy2a3	amylase 2a3 [Source:MGI Symbol;Acc:MGI:3714985]
Novel.6481	171.86	444.88	-1.3701	0.0001462	0.0061909	-	-
ENSMUSG00000035385	87.09	273.25	-1.6504	0.00014828	0.0062517	Ccl2	chemokine (C-C motif) ligand 2 [Source:MGI Symbol;Acc:MGI:98259]
ENSMUSG00000041886	100	203.35	-1.0163	0.00015432	0.0064506	Macc1	metastasis associated in colon cancer 1 [Source:MGI Symbol;Acc:MGI:2685113]
ENSMUSG00000029335	648.6	302.54	1.0988	0.00015548	0.0064901	Bmp3	bone morphogenetic protein 3 [Source:MGI Symbol;Acc:MGI:88179]
ENSMUSG00000030144	20.08	151.32	-2.9084	0.00016467	0.0067485	Clec4d	C-type lectin domain family 4, member d [Source:MGI Symbol;Acc:MGI:1298389]
ENSMUSG00000036027	38.57	13.09	1.5458	0.00016447	0.0067485	1810046K07Rik	RIKEN cDNA 1810046K07 gene [Source:MGI Symbol;Acc:MGI:1917059]
ENSMUSG00000024056	133.33	302.22	-1.1765	0.00016554	0.0067653	Ndc80	NDC80 kinetochore complex component [Source:MGI Symbol;Acc:MGI:1914302]
ENSMUSG00000022455	6.79	23.08	-1.755	0.00016744	0.0068239	Wbp2nl	WBP2 N-terminal like [Source:MGI Symbol;Acc:MGI:1921966]
ENSMUSG00000032816	1245.09	515.59	1.2715	0.00016865	0.0068635	Igdcc4	immunoglobulin superfamily, DCC subclass, member 4 [Source:MGI Symbol;Acc:MGI:1858497]
ENSMUSG00000073406	40.31	10.87	1.8626	0.00017159	0.0069351	H2-Bl	histocompatibility 2, blastocyst [Source:MGI Symbol;Acc:MGI:892004]
ENSMUSG00000101031	742.64	1543.74	-1.055	0.00017143	0.0069351	Ms4a12	membrane-spanning 4-domains, subfamily A, member 12 [Source:MGI Symbol;Acc:MGI:2685812]
ENSMUSG00000028635	316.97	133.46	1.2453	0.00017419	0.0070111	Edn2	endothelin 2 [Source:MGI Symbol;Acc:MGI:95284]
Novel.19087	79.86	268.53	-1.7468	0.00017881	0.0071575	-	-
ENSMUSG00000096074	663.45	1364.54	-1.041	0.00017926	0.0071654	Ighv1-72	immunoglobulin heavy variable 1-72 [Source:MGI Symbol;Acc:MGI:4439633]
ENSMUSG00000101234	0.98	10.78	-3.3702	0.00018152	0.0072067	1700007E05Rik	RIKEN cDNA 1700007E05 gene [Source:MGI Symbol;Acc:MGI:2149745]
ENSMUSG00000078938	16.04	3.61	2.1345	0.00018244	0.0072335	Syce3	synaptonemal complex central element protein 3 [Source:MGI Symbol;Acc:MGI:1922709]
ENSMUSG00000030087	51.36	24.73	1.0581	0.00018457	0.0073081	Klf15	Kruppel-like factor 15 [Source:MGI Symbol;Acc:MGI:1929988]
ENSMUSG00000085979	27.86	8.4	1.7234	0.00018666	0.0073689	Gm12055	predicted gene 12055 [Source:MGI Symbol;Acc:MGI:3650012]
ENSMUSG00000081488	49.91	13.4	1.8817	0.00018859	0.0074169	Gm15368	predicted gene 15368 [Source:MGI Symbol;Acc:MGI:3707462]
ENSMUSG00000047898	14.88	34.98	-1.2287	0.00019025	0.0074625	Ccr4	chemokine (C-C motif) receptor 4 [Source:MGI Symbol;Acc:MGI:107824]
ENSMUSG00000030017	794.97	114.96	2.7892	0.00019277	0.007531	Reg3g	regenerating islet-derived 3 gamma [Source:MGI Symbol;Acc:MGI:109406]
ENSMUSG00000096878	22.99	4.17	2.471	0.00019304	0.0075315	Gm21083	predicted gene, 21083 [Source:MGI Symbol;Acc:MGI:5434438]
ENSMUSG00000040505	55.37	388.56	-2.8116	0.00019356	0.0075416	Abcg5	ATP binding cassette subfamily G member 5 [Source:MGI Symbol;Acc:MGI:1351659]
ENSMUSG00000026166	58.72	122.62	-1.0607	0.00019581	0.0076192	Ccl20	chemokine (C-C motif) ligand 20 [Source:MGI Symbol;Acc:MGI:1329031]
ENSMUSG00000042759	77.88	162.07	-1.0592	0.00019734	0.0076514	Apobr	apolipoprotein B receptor [Source:MGI Symbol;Acc:MGI:2176230]
ENSMUSG00000085803	33.91	10.14	1.7666	0.00019742	0.0076514	Gm12056	predicted gene 12056 [Source:MGI Symbol;Acc:MGI:3652309]
ENSMUSG00000020090	19.47	4.47	2.1278	0.00019775	0.0076539	Npffr1	neuropeptide FF receptor 1 [Source:MGI Symbol;Acc:MGI:2685082]
ENSMUSG00000027326	183.07	406.47	-1.1478	0.00019867	0.0076792	Knl1	kinetochore scaffold 1 [Source:MGI Symbol;Acc:MGI:1923714]
ENSMUSG00000029082	49.86	132.2	-1.4042	0.00019991	0.0077171	Bst1	bone marrow stromal cell antigen 1 [Source:MGI Symbol;Acc:MGI:105370]
ENSMUSG00000076512	56.08	321.48	-2.518	0.00021279	0.0080708	Igkv9-123	immunoglobulin kappa variable 9-123 [Source:MGI Symbol;Acc:MGI:3643848]
ENSMUSG00000029445	1708.95	811.26	1.0747	0.00021384	0.0080736	Hpd	4-hydroxyphenylpyruvic acid dioxygenase [Source:MGI Symbol;Acc:MGI:96213]
ENSMUSG00000029646	3982.33	1365.32	1.5443	0.00021367	0.0080736	Cdx2	caudal type homeobox 2 [Source:MGI Symbol;Acc:MGI:88361]
ENSMUSG00000043252	288.17	578.82	-1.0062	0.00021607	0.0081005	Tmem64	transmembrane protein 64 [Source:MGI Symbol;Acc:MGI:2140359]
ENSMUSG00000032068	1355.13	3800.29	-1.4877	0.000221	0.0082377	Plet1	placenta expressed transcript 1 [Source:MGI Symbol;Acc:MGI:1923759]
ENSMUSG00000015134	99.53	846.98	-3.0889	0.00022379	0.00831	Aldh1a3	aldehyde dehydrogenase family 1, subfamily A3 [Source:MGI Symbol;Acc:MGI:1861722]
ENSMUSG00000030666	47.37	19	1.3186	0.00022573	0.0083715	Calcb	calcitonin-related polypeptide, beta [Source:MGI Symbol;Acc:MGI:2151254]
ENSMUSG00000030162	1.82	18.02	-3.3019	0.00022736	0.0084213	Olr1	oxidized low density lipoprotein (lectin-like) receptor 1 [Source:MGI Symbol;Acc:MGI:1261434]
ENSMUSG00000115151	34.28	7.24	2.2234	0.00022904	0.0084515	Gm19276	predicted gene, 19276 [Source:MGI Symbol;Acc:MGI:5011461]
Novel.8392	37.97	4.05	3.2384	0.00023501	0.0086498	-	-
ENSMUSG00000078157	28.56	6.29	2.1446	0.00023768	0.0087371	Fem1al	fem-1 homolog A like [Source:MGI Symbol;Acc:MGI:2441689]
ENSMUSG00000084174	8475.76	2937.58	1.5287	0.0002392	0.0087599	Sycn	syncollin [Source:MGI Symbol;Acc:MGI:1915666]
ENSMUSG00000046997	54.71	25.5	1.086	0.00023907	0.0087599	Spsb4	splA/ryanodine receptor domain and SOCS box containing 4 [Source:MGI Symbol;Acc:MGI:2183445]
ENSMUSG00000018623	27.67	104.25	-1.9108	0.00024161	0.008802	Mmp7	matrix metallopeptidase 7 [Source:MGI Symbol;Acc:MGI:103189]
ENSMUSG00000026039	56.12	119.1	-1.0809	0.00024252	0.0088156	Sgo2a	shugoshin 2A [Source:MGI Symbol;Acc:MGI:1098767]
ENSMUSG00000038264	243.53	493.7	-1.0211	0.0002432	0.0088182	Sema7a	sema domain, immunoglobulin domain (Ig), and GPI membrane anchor, (semaphorin) 7A [Source:MGI Symbol;Acc:MGI:1306826]
ENSMUSG00000023073	81.32	36.16	1.1752	0.00024384	0.008829	Slc10a2	solute carrier family 10, member 2 [Source:MGI Symbol;Acc:MGI:1201406]
ENSMUSG00000094006	615.84	1244.34	-1.0143	0.00024771	0.0089045	Igkv4-59	immunoglobulin kappa variable 4-59 [Source:MGI Symbol;Acc:MGI:3646808]
ENSMUSG00000010122	20.34	4.58	2.1113	0.00024771	0.0089045	Slc47a1	solute carrier family 47, member 1 [Source:MGI Symbol;Acc:MGI:1914723]
ENSMUSG00000073403	93.3	27.02	1.7765	0.00024692	0.0089045	Gm10499	predicted gene 10499 [Source:MGI Symbol;Acc:MGI:3702919]
ENSMUSG00000024989	247.33	564.92	-1.1907	0.00024755	0.0089045	Cep55	centrosomal protein 55 [Source:MGI Symbol;Acc:MGI:1921357]
ENSMUSG00000070324	18.58	1.84	3.2515	0.0002486	0.0089253	Fbxw22	F-box and WD-40 domain protein 22 [Source:MGI Symbol;Acc:MGI:3643290]
ENSMUSG00000037095	103.81	510.4	-2.2976	0.00024925	0.0089379	Lrg1	leucine-rich alpha-2-glycoprotein 1 [Source:MGI Symbol;Acc:MGI:1924155]
Novel.16102	10.16	33.11	-1.6992	0.00025213	0.009008	-	-
ENSMUSG00000116380	23.22	64.83	-1.487	0.0002534	0.0090313	Gm39556	predicted gene, 39556 [Source:MGI Symbol;Acc:MGI:5622441]
ENSMUSG00000115914	20.3	90.8	-2.1631	0.00026217	0.0093094	Cyp2d34-ps	cytochrome P450, family 2, subfamily d, polypeptide 34, pseudogene [Source:MGI Symbol;Acc:MGI:5011295]
ENSMUSG00000057719	162.74	352.38	-1.1122	0.00026765	0.0094584	Sh3rf2	SH3 domain containing ring finger 2 [Source:MGI Symbol;Acc:MGI:2444628]
ENSMUSG00000049723	23.67	332.6	-3.8108	0.00027228	0.0096107	Mmp12	matrix metallopeptidase 12 [Source:MGI Symbol;Acc:MGI:97005]
ENSMUSG00000087175	47.18	20.03	1.2449	0.00027321	0.0096317	Gm15133	predicted gene 15133 [Source:MGI Symbol;Acc:MGI:3705170]
ENSMUSG00000027870	7731.5	3092.87	1.3217	0.00027665	0.0097297	Hao2	hydroxyacid oxidase 2 [Source:MGI Symbol;Acc:MGI:96012]
ENSMUSG00000045318	20.79	5.07	2.0156	0.00027888	0.0097962	Adra2c	adrenergic receptor, alpha 2c [Source:MGI Symbol;Acc:MGI:87936]
Novel.16892	79.46	203.68	-1.3512	0.00028401	0.0099257	-	-
ENSMUSG00000064140	26.5	6.41	2.0408	0.00028666	0.0099857	Trim38	tripartite motif-containing 38 [Source:MGI Symbol;Acc:MGI:2684869]
ENSMUSG00000071356	2074.5	179.14	3.5335	0.00028773	0.010011	Reg3b	regenerating islet-derived 3 beta [Source:MGI Symbol;Acc:MGI:97478]
ENSMUSG00000031919	51.15	19.5	1.3968	0.00029442	0.010159	Tmed6	transmembrane p24 trafficking protein 6 [Source:MGI Symbol;Acc:MGI:1913519]
ENSMUSG00000027379	234.83	534.23	-1.1841	0.00030245	0.010333	Bub1	BUB1, mitotic checkpoint serine/threonine kinase [Source:MGI Symbol;Acc:MGI:1100510]
ENSMUSG00000022687	1279.82	631.33	1.0189	0.00030333	0.010333	Boc	biregional cell adhesion molecule-related/down-regulated by oncogenes (Cdon) binding protein [Source:MGI Symbol;Acc:MGI:2151153]
ENSMUSG00000020377	63.45	27.71	1.1922	0.00030408	0.010346	Ltc4s	leukotriene C4 synthase [Source:MGI Symbol;Acc:MGI:107498]
ENSMUSG00000020330	391.04	828.93	-1.0837	0.00030539	0.010379	Hmmr	hyaluronan mediated motility receptor (RHAMM) [Source:MGI Symbol;Acc:MGI:104667]
ENSMUSG00000041347	6.96	27.86	-2.0433	0.00030647	0.010379	Bdkrb1	bradykinin receptor, beta 1 [Source:MGI Symbol;Acc:MGI:88144]
ENSMUSG00000029334	191.44	57.28	1.7387	0.00031767	0.010627	Prkg2	protein kinase, cGMP-dependent, type II [Source:MGI Symbol;Acc:MGI:108173]
ENSMUSG00000029700	444.16	67.52	2.717	0.00032053	0.010682	Slc13a1	solute carrier family 13 (sodium/sulfate symporters), member 1 [Source:MGI Symbol;Acc:MGI:1859937]
ENSMUSG00000086421	9.62	26.46	-1.4468	0.0003219	0.010703	Gm14091	predicted gene 14091 [Source:MGI Symbol;Acc:MGI:3650488]
ENSMUSG00000020120	303.75	611.9	-1.0094	0.00032788	0.010853	Plek	pleckstrin [Source:MGI Symbol;Acc:MGI:1860485]
ENSMUSG00000114613	18.5	2.82	2.672	0.00032752	0.010853	Gm10732	predicted gene 10732 [Source:MGI Symbol;Acc:MGI:3642638]
ENSMUSG00000045502	21.82	53.94	-1.3018	0.00032965	0.010887	Hcar2	hydroxycarboxylic acid receptor 2 [Source:MGI Symbol;Acc:MGI:1933383]
ENSMUSG00000036151	494.33	244.47	1.0161	0.00032933	0.010887	Tm6sf2	transmembrane 6 superfamily member 2 [Source:MGI Symbol;Acc:MGI:1933210]
ENSMUSG00000031173	410.62	155.3	1.4022	0.00033159	0.010926	Otc	ornithine transcarbamylase [Source:MGI Symbol;Acc:MGI:97448]
Novel.14747	24.53	7.37	1.7085	0.00033153	0.010926	-	-
ENSMUSG00000028017	153.64	65.15	1.2341	0.00033579	0.011028	Egf	epidermal growth factor [Source:MGI Symbol;Acc:MGI:95290]
ENSMUSG00000023433	5.74	71.63	-3.6481	0.00033927	0.011092	Cela3b	chymotrypsin-like elastase family, member 3B [Source:MGI Symbol;Acc:MGI:1915118]
ENSMUSG00000049350	111408	55175.3	1.0138	0.00033912	0.011092	Zg16	zymogen granule protein 16 [Source:MGI Symbol;Acc:MGI:1916286]
ENSMUSG00000086108	28.57	11.93	1.2487	0.00033884	0.011092	Gm5602	predicted gene 5602 [Source:MGI Symbol;Acc:MGI:3645136]
ENSMUSG00000050368	9.68	115.72	-3.5746	0.00034008	0.011106	Hoxd10	homeobox D10 [Source:MGI Symbol;Acc:MGI:96202]
ENSMUSG00000034923	30.95	8.96	1.7744	0.00034241	0.01117	Ly6g6f	lymphocyte antigen 6 complex, locus G6F [Source:MGI Symbol;Acc:MGI:3616082]
ENSMUSG00000035200	185.07	84.48	1.1263	0.00035048	0.011357	Chrnb4	cholinergic receptor, nicotinic, beta polypeptide 4 [Source:MGI Symbol;Acc:MGI:87892]
ENSMUSG00000026405	192.68	425.19	-1.1411	0.00035155	0.011379	C4bp	complement component 4 binding protein [Source:MGI Symbol;Acc:MGI:88229]
ENSMUSG00000024164	3519.24	7483.3	-1.0884	0.00035472	0.011469	C3	complement component 3 [Source:MGI Symbol;Acc:MGI:88227]
ENSMUSG00000021294	282.44	136.72	1.0438	0.00035595	0.011484	Kif26a	kinesin family member 26A [Source:MGI Symbol;Acc:MGI:2447072]
ENSMUSG00000063522	4762.33	1835.98	1.3753	0.00035679	0.011485	Ly6m	lymphocyte antigen 6 complex, locus M [Source:MGI Symbol;Acc:MGI:1914288]
ENSMUSG00000020829	244.44	549.23	-1.1686	0.00035913	0.011526	Slc46a1	solute carrier family 46, member 1 [Source:MGI Symbol;Acc:MGI:1098733]
ENSMUSG00000086040	73.55	32.05	1.1955	0.00036061	0.011557	Wipf3	WAS/WASL interacting protein family, member 3 [Source:MGI Symbol;Acc:MGI:3044681]
ENSMUSG00000022126	20.44	176.03	-3.1055	0.00036733	0.011734	Acod1	aconitate decarboxylase 1 [Source:MGI Symbol;Acc:MGI:103206]
ENSMUSG00000076548	29.68	391.34	-3.7197	0.00037028	0.011803	Igkv4-69	immunoglobulin kappa variable 4-69 [Source:MGI Symbol;Acc:MGI:3648668]
ENSMUSG00000031443	4.5	22.48	-2.3305	0.00037156	0.011818	F7	coagulation factor VII [Source:MGI Symbol;Acc:MGI:109325]
ENSMUSG00000052631	230.85	74.37	1.6325	0.00037229	0.011828	Sh2d6	SH2 domain containing 6 [Source:MGI Symbol;Acc:MGI:1918380]
ENSMUSG00000030528	101.67	213.8	-1.0668	0.000384	0.012147	Blm	Bloom syndrome, RecQ like helicase [Source:MGI Symbol;Acc:MGI:1328362]
ENSMUSG00000028073	275.58	578.48	-1.0711	0.00039319	0.012318	Pear1	platelet endothelial aggregation receptor 1 [Source:MGI Symbol;Acc:MGI:1920432]
ENSMUSG00000105300	42.26	11.25	1.919	0.00040177	0.012507	Gm30613	predicted gene, 30613 [Source:MGI Symbol;Acc:MGI:5589772]
ENSMUSG00000009246	384.12	123.79	1.6318	0.0004015	0.012507	Trpm5	transient receptor potential cation channel, subfamily M, member 5 [Source:MGI Symbol;Acc:MGI:1861718]
ENSMUSG00000112843	1.99	12.46	-2.7302	0.00040612	0.01261	Gm46224	predicted gene, 46224 [Source:MGI Symbol;Acc:MGI:5825861]
ENSMUSG00000044860	3143.04	1251.53	1.3285	0.00041222	0.012723	Gm1123	predicted gene 1123 [Source:MGI Symbol;Acc:MGI:2685969]
ENSMUSG00000032773	192.51	93.22	1.0426	0.0004136	0.012753	Chrm1	cholinergic receptor, muscarinic 1, CNS [Source:MGI Symbol;Acc:MGI:88396]
ENSMUSG00000042251	311.17	147.21	1.0798	0.00041518	0.012788	Pm20d1	peptidase M20 domain containing 1 [Source:MGI Symbol;Acc:MGI:2442939]
ENSMUSG00000045775	1954.66	864.68	1.1768	0.00042241	0.012983	Slc16a5	solute carrier family 16 (monocarboxylic acid transporters), member 5 [Source:MGI Symbol;Acc:MGI:2443515]
ENSMUSG00000045912	60.3	23.06	1.377	0.00044295	0.013572	C2cd4c	C2 calcium-dependent domain containing 4C [Source:MGI Symbol;Acc:MGI:2685084]
ENSMUSG00000034764	27.78	9.8	1.5171	0.00045217	0.013797	1700006J14Rik	RIKEN cDNA 1700006J14 gene [Source:MGI Symbol;Acc:MGI:2447818]
ENSMUSG00000028919	872.89	423.1	1.044	0.00045298	0.013807	Arhgef19	Rho guanine nucleotide exchange factor (GEF) 19 [Source:MGI Symbol;Acc:MGI:1925912]
ENSMUSG00000088185	19.7	5.86	1.7213	0.00045565	0.013836	Scarna2	small Cajal body-specific RNA 2 [Source:MGI Symbol;Acc:MGI:3819484]
ENSMUSG00000058260	13.45	40.75	-1.5909	0.00047031	0.014174	Serpina9	serine (or cysteine) peptidase inhibitor, clade A (alpha-1 antiproteinase, antitrypsin), member 9 [Source:MGI Symbol;Acc:MGI:1919157]
ENSMUSG00000036832	34.08	10.72	1.6495	0.00047646	0.014284	Lpar3	lysophosphatidic acid receptor 3 [Source:MGI Symbol;Acc:MGI:1929469]
ENSMUSG00000048776	14.95	34.65	-1.1959	0.00048032	0.014371	Pthlh	parathyroid hormone-like peptide [Source:MGI Symbol;Acc:MGI:97800]
ENSMUSG00000068099	1.57	13.86	-3.1425	0.0004813	0.014371	1500009C09Rik	RIKEN cDNA 1500009C09 gene [Source:MGI Symbol;Acc:MGI:1923755]
ENSMUSG00000002289	21.11	81.71	-1.9574	0.0004812	0.014371	Angptl4	angiopoietin-like 4 [Source:MGI Symbol;Acc:MGI:1888999]
ENSMUSG00000096594	307.98	1550.32	-2.3317	0.00048699	0.014526	Igkv8-19	immunoglobulin kappa variable 8-19 [Source:MGI Symbol;Acc:MGI:1330844]
ENSMUSG00000026683	192.72	410.03	-1.0877	0.0004915	0.014602	Nuf2	NUF2, NDC80 kinetochore complex component [Source:MGI Symbol;Acc:MGI:1914227]
ENSMUSG00000085180	139.83	53.14	1.3913	0.00049153	0.014602	AI838599	expressed sequence AI838599 [Source:MGI Symbol;Acc:MGI:3510989]
ENSMUSG00000115426	12.13	2.74	2.1299	0.0005005	0.014808	Gm19510	predicted gene, 19510 [Source:MGI Symbol;Acc:MGI:5011695]
ENSMUSG00000118138	16.53	40.05	-1.2607	0.00050708	0.014937	Gm50322	predicted gene, 50322 [Source:MGI Symbol;Acc:MGI:6303183]
ENSMUSG00000034906	316.14	650.01	-1.0388	0.00052286	0.015299	Ncaph	non-SMC condensin I complex, subunit H [Source:MGI Symbol;Acc:MGI:2444777]
ENSMUSG00000025355	99.23	201.41	-1.0218	0.00052253	0.015299	Mmp19	matrix metallopeptidase 19 [Source:MGI Symbol;Acc:MGI:1927899]
ENSMUSG00000115748	12.13	1.02	3.4493	0.00052472	0.015323	Gm49093	predicted gene, 49093 [Source:MGI Symbol;Acc:MGI:6118485]
ENSMUSG00000108449	18.75	4.01	2.1993	0.00053016	0.015405	Gm44507	predicted gene 44507 [Source:MGI Symbol;Acc:MGI:5753083]
ENSMUSG00000035818	21.51	48.28	-1.1733	0.00054162	0.015676	Plekhs1	pleckstrin homology domain containing, family S member 1 [Source:MGI Symbol;Acc:MGI:2443041]
ENSMUSG00000106219	56.36	26.26	1.0904	0.0005496	0.015891	5830416I19Rik	RIKEN cDNA 5830416I19 gene [Source:MGI Symbol;Acc:MGI:1922007]
ENSMUSG00000025433	91.29	23.65	1.942	0.00055265	0.015964	Crisp3	cysteine-rich secretory protein 3 [Source:MGI Symbol;Acc:MGI:102552]
ENSMUSG00000031262	88.65	207.85	-1.2276	0.00056246	0.016175	Cenpi	centromere protein I [Source:MGI Symbol;Acc:MGI:2147897]
Novel.12048	59.08	127.07	-1.1036	0.00056201	0.016175	-	-
ENSMUSG00000063727	94.28	217.5	-1.2052	0.00056633	0.01622	Tnfrsf11b	tumor necrosis factor receptor superfamily, member 11b (osteoprotegerin) [Source:MGI Symbol;Acc:MGI:109587]
ENSMUSG00000044041	6.91	75.2	-3.4389	0.00057318	0.016368	Krt13	keratin 13 [Source:MGI Symbol;Acc:MGI:101925]
ENSMUSG00000028011	23.95	8.24	1.5448	0.00060262	0.016971	Tdo2	tryptophan 2,3-dioxygenase [Source:MGI Symbol;Acc:MGI:1928486]
ENSMUSG00000061762	247.44	710.61	-1.5208	0.00060321	0.016972	Tac1	tachykinin 1 [Source:MGI Symbol;Acc:MGI:98474]
ENSMUSG00000022034	138.09	313.26	-1.1786	0.00061846	0.017301	Esco2	establishment of sister chromatid cohesion N-acetyltransferase 2 [Source:MGI Symbol;Acc:MGI:1919238]
ENSMUSG00000045331	15.46	136.67	-3.1438	0.0006281	0.017472	2310079G19Rik	RIKEN cDNA 2310079G19 gene [Source:MGI Symbol;Acc:MGI:1916949]
ENSMUSG00000048621	11.21	34.52	-1.5794	0.00063232	0.017521	Gm6377	predicted gene 6377 [Source:MGI Symbol;Acc:MGI:3647255]
ENSMUSG00000047534	135.41	298.24	-1.1352	0.00065204	0.017898	Mis18bp1	MIS18 binding protein 1 [Source:MGI Symbol;Acc:MGI:2145099]
ENSMUSG00000062638	1643.41	643.97	1.3514	0.00065197	0.017898	Btnl1	butyrophilin-like 1 [Source:MGI Symbol;Acc:MGI:1932027]
ENSMUSG00000037185	37.12	79.79	-1.1059	0.00065335	0.017917	Krt80	keratin 80 [Source:MGI Symbol;Acc:MGI:1921377]
ENSMUSG00000028766	49.75	107.6	-1.1181	0.00065542	0.017926	Alpl	alkaline phosphatase, liver/bone/kidney [Source:MGI Symbol;Acc:MGI:87983]
ENSMUSG00000024386	73.01	30.59	1.2503	0.00065551	0.017926	Proc	protein C [Source:MGI Symbol;Acc:MGI:97771]
ENSMUSG00000040412	4632.75	2113.73	1.1319	0.00065983	0.018027	Elapor1	endosome-lysosome associated apoptosis and autophagy regulator 1 [Source:MGI Symbol;Acc:MGI:1923930]
ENSMUSG00000079018	1046.31	2244.09	-1.1007	0.00066056	0.01803	Ly6c1	lymphocyte antigen 6 complex, locus C1 [Source:MGI Symbol;Acc:MGI:96882]
ENSMUSG00000100543	16.66	2.93	2.4853	0.00067478	0.018316	Gm29127	predicted gene 29127 [Source:MGI Symbol;Acc:MGI:5579833]
ENSMUSG00000087538	35.77	97.7	-1.45	0.00067962	0.018413	Gm16341	predicted gene 16341 [Source:MGI Symbol;Acc:MGI:3840137]
ENSMUSG00000047798	103.45	245.46	-1.2479	0.00073571	0.019606	Cd300lf	CD300 molecule like family member F [Source:MGI Symbol;Acc:MGI:2442359]
ENSMUSG00000030142	11.56	103.57	-3.1575	0.00076925	0.020331	Clec4e	C-type lectin domain family 4, member e [Source:MGI Symbol;Acc:MGI:1861232]
ENSMUSG00000059049	16.38	36.37	-1.1732	0.00077132	0.020351	Frem1	Fras1 related extracellular matrix protein 1 [Source:MGI Symbol;Acc:MGI:2670972]
ENSMUSG00000058755	8.55	27.67	-1.668	0.0007911	0.02078	Osm	oncostatin M [Source:MGI Symbol;Acc:MGI:104749]
ENSMUSG00000058099	146.73	314.05	-1.0993	0.00079588	0.020886	Nfam1	Nfat activating molecule with ITAM motif 1 [Source:MGI Symbol;Acc:MGI:1921289]
ENSMUSG00000037010	31.59	80.9	-1.3633	0.00081632	0.021327	Apln	apelin [Source:MGI Symbol;Acc:MGI:1353624]
ENSMUSG00000029915	31.66	90.37	-1.5077	0.00082293	0.021442	Clec5a	C-type lectin domain family 5, member a [Source:MGI Symbol;Acc:MGI:1345151]
ENSMUSG00000076618	29.3	63.18	-1.0964	0.00083206	0.021603	Ighj4	immunoglobulin heavy joining 4 [Source:MGI Symbol;Acc:MGI:4439658]
ENSMUSG00000109995	18.7	4.41	2.0868	0.00083378	0.02161	B020031H02Rik	RIKEN cDNA B020031H02 gene [Source:MGI Symbol;Acc:MGI:3588231]
ENSMUSG00000076598	636.48	233.85	1.4441	0.00084151	0.021791	Igkv3-7	immunoglobulin kappa variable 3-7 [Source:MGI Symbol;Acc:MGI:1330852]
ENSMUSG00000027716	48.04	22.46	1.085	0.0008526	0.022039	Trpc3	transient receptor potential cation channel, subfamily C, member 3 [Source:MGI Symbol;Acc:MGI:109526]
Novel.1095	32.53	10.02	1.6855	0.00087544	0.02251	-	-
ENSMUSG00000052749	25.63	58.03	-1.1856	0.00088896	0.022778	Trim30b	tripartite motif-containing 30B [Source:MGI Symbol;Acc:MGI:4821256]
ENSMUSG00000074570	17.85	40.63	-1.1977	0.00089266	0.022796	Cass4	Cas scaffolding protein family member 4 [Source:MGI Symbol;Acc:MGI:2444482]
ENSMUSG00000031725	1360.36	534.08	1.3491	0.00089243	0.022796	Ces1f	carboxylesterase 1F [Source:MGI Symbol;Acc:MGI:2142687]
ENSMUSG00000072720	7.58	21.69	-1.5143	0.00090039	0.02295	Myo18b	myosin XVIIIb [Source:MGI Symbol;Acc:MGI:1921626]
ENSMUSG00000111857	4.28	15.57	-1.8214	0.00090751	0.023051	1190001M18Rik	RIKEN cDNA 1190001M18 gene [Source:MGI Symbol;Acc:MGI:1916174]
Novel.7340	38.32	130.55	-1.763	0.0009068	0.023051	-	-
ENSMUSG00000047014	1.45	9.74	-2.6561	0.00093321	0.023581	Catsperb	cation channel sperm associated auxiliary subunit beta [Source:MGI Symbol;Acc:MGI:2443988]
ENSMUSG00000033777	82.91	190.15	-1.1955	0.0009432	0.023813	Tlr13	toll-like receptor 13 [Source:MGI Symbol;Acc:MGI:3045213]
ENSMUSG00000075122	33.82	74.95	-1.1436	0.00095658	0.024109	Cd80	CD80 antigen [Source:MGI Symbol;Acc:MGI:101775]
ENSMUSG00000011148	44.97	104.44	-1.2146	0.00096012	0.024115	Adssl1	adenylosuccinate synthetase like 1 [Source:MGI Symbol;Acc:MGI:87947]
ENSMUSG00000022445	695.24	331.95	1.0662	0.00096265	0.024158	Cyp2d26	cytochrome P450, family 2, subfamily d, polypeptide 26 [Source:MGI Symbol;Acc:MGI:1923529]
ENSMUSG00000019775	238.27	109.31	1.1226	0.00097029	0.024266	Rgs17	regulator of G-protein signaling 17 [Source:MGI Symbol;Acc:MGI:1927469]
ENSMUSG00000089789	70.07	21.96	1.6732	0.00097297	0.024313	Rdh1	retinol dehydrogenase 1 (all trans) [Source:MGI Symbol;Acc:MGI:1195275]
ENSMUSG00000025189	55.19	26.49	1.0604	0.00097487	0.024339	Cnnm1	cyclin M1 [Source:MGI Symbol;Acc:MGI:1891366]
ENSMUSG00000042499	11.1	110.74	-3.3199	0.00097962	0.024417	Hoxd11	homeobox D11 [Source:MGI Symbol;Acc:MGI:96203]
ENSMUSG00000058818	242.96	511.56	-1.0744	0.00098452	0.024476	Pirb	paired Ig-like receptor B [Source:MGI Symbol;Acc:MGI:894311]
ENSMUSG00000068289	4.7	16.63	-1.8142	0.00098724	0.024522	Cma2	chymase 2, mast cell [Source:MGI Symbol;Acc:MGI:88426]
ENSMUSG00000043164	1.25	9.93	-2.9323	0.0010155	0.025033	Tmem212	transmembrane protein 212 [Source:MGI Symbol;Acc:MGI:2685410]
ENSMUSG00000026011	46.13	93.61	-1.0124	0.0010346	0.025332	Ctla4	cytotoxic T-lymphocyte-associated protein 4 [Source:MGI Symbol;Acc:MGI:88556]
ENSMUSG00000003038	889.67	1970.74	-1.1477	0.0010354	0.025332	Hmgn2	high mobility group nucleosomal binding domain 2 [Source:MGI Symbol;Acc:MGI:96136]
ENSMUSG00000026581	66.48	183.28	-1.4612	0.0010389	0.025397	Sell	selectin, lymphocyte [Source:MGI Symbol;Acc:MGI:98279]
ENSMUSG00000071519	0	4.67	-4.5785	0.0010931	0.026429	Prss3	protease, serine 3 [Source:MGI Symbol;Acc:MGI:102758]
ENSMUSG00000048387	33.06	73.57	-1.1468	0.0011009	0.026579	Osr1	odd-skipped related transcription factor 1 [Source:MGI Symbol;Acc:MGI:1344424]
ENSMUSG00000015627	25.9	8.42	1.5966	0.0011084	0.026738	Gata5	GATA binding protein 5 [Source:MGI Symbol;Acc:MGI:109497]
ENSMUSG00000037868	20.63	52.52	-1.3531	0.0011252	0.027053	Egr2	early growth response 2 [Source:MGI Symbol;Acc:MGI:95296]
ENSMUSG00000105504	245.64	575.61	-1.2269	0.0011273	0.027068	Gbp5	guanylate binding protein 5 [Source:MGI Symbol;Acc:MGI:2429943]
ENSMUSG00000040181	99.91	217.49	-1.1191	0.0011341	0.027113	Fmo1	flavin containing monooxygenase 1 [Source:MGI Symbol;Acc:MGI:1310002]
ENSMUSG00000027224	22.38	54.48	-1.2791	0.001134	0.027113	Duoxa1	dual oxidase maturation factor 1 [Source:MGI Symbol;Acc:MGI:2384861]
ENSMUSG00000035373	30.96	99.43	-1.6814	0.0011342	0.027113	Ccl7	chemokine (C-C motif) ligand 7 [Source:MGI Symbol;Acc:MGI:99512]
ENSMUSG00000046971	339.83	746.4	-1.1345	0.0011422	0.027216	Pla2g4f	phospholipase A2, group IVF [Source:MGI Symbol;Acc:MGI:2685493]
Novel.3471	78.19	225.97	-1.5289	0.0011623	0.027607	-	-
Novel.3522	20.56	42.19	-1.0403	0.0011777	0.027837	-	-
ENSMUSG00000036110	10.4	1.75	2.5131	0.0011834	0.027924	Slc17a2	solute carrier family 17 (sodium phosphate), member 2 [Source:MGI Symbol;Acc:MGI:2443098]
ENSMUSG00000047842	113.17	51.09	1.1444	0.0011882	0.02797	Diras2	DIRAS family, GTP-binding RAS-like 2 [Source:MGI Symbol;Acc:MGI:1915453]
ENSMUSG00000087222	34.32	16.3	1.0692	0.0011966	0.028124	E030042O20Rik	RIKEN cDNA E030042O20 gene [Source:MGI Symbol;Acc:MGI:2444099]
Novel.5631	28.7	13.28	1.1072	0.0012155	0.02843	-	-
ENSMUSG00000086649	8.34	1.25	2.8239	0.0012213	0.028521	Gm15286	predicted gene 15286 [Source:MGI Symbol;Acc:MGI:3705204]
ENSMUSG00000032915	16.68	42.81	-1.3685	0.0012209	0.028521	Adgre4	adhesion G protein-coupled receptor E4 [Source:MGI Symbol;Acc:MGI:1196464]
ENSMUSG00000025467	51.98	12.96	1.9872	0.0012507	0.028929	Prap1	proline-rich acidic protein 1 [Source:MGI Symbol;Acc:MGI:893573]
ENSMUSG00000038379	170.34	357.29	-1.0656	0.0012503	0.028929	Ttk	Ttk protein kinase [Source:MGI Symbol;Acc:MGI:1194921]
ENSMUSG00000062859	31.16	14.01	1.1495	0.0012557	0.029	Tcp11	t-complex protein 11 [Source:MGI Symbol;Acc:MGI:98544]
ENSMUSG00000040584	8622.46	3663.41	1.2349	0.0012647	0.029185	Abcb1a	ATP-binding cassette, sub-family B (MDR/TAP), member 1A [Source:MGI Symbol;Acc:MGI:97570]
ENSMUSG00000063193	46.33	123.21	-1.4118	0.0012681	0.029203	Cd300lb	CD300 molecule like family member B [Source:MGI Symbol;Acc:MGI:2685099]
ENSMUSG00000097891	2.93	22.08	-2.9141	0.0012707	0.029208	Gm3650	predicted gene 3650 [Source:MGI Symbol;Acc:MGI:3781826]
ENSMUSG00000063903	14831.9	7363.43	1.0103	0.0012922	0.02954	Klk1	kallikrein 1 [Source:MGI Symbol;Acc:MGI:102850]
ENSMUSG00000022602	15.74	34.33	-1.1053	0.0012922	0.02954	Arc	activity regulated cytoskeletal-associated protein [Source:MGI Symbol;Acc:MGI:88067]
ENSMUSG00000074004	748.81	114.14	2.7125	0.0013034	0.029702	B3gnt6	UDP-GlcNAc:betaGal beta-1,3-N-acetylglucosaminyltransferase 6 (core 3 synthase) [Source:MGI Symbol;Acc:MGI:3039603]
ENSMUSG00000019278	11242.6	2120.29	2.4066	0.0013048	0.029712	Dpep1	dipeptidase 1 [Source:MGI Symbol;Acc:MGI:94917]
ENSMUSG00000111468	65.11	131.6	-1.0129	0.001306	0.029717	5033425B01Rik	RIKEN cDNA 5033425B01 gene [Source:MGI Symbol;Acc:MGI:1921983]
ENSMUSG00000027699	484.7	980.39	-1.0154	0.001321	0.029919	Ect2	ect2 oncogene [Source:MGI Symbol;Acc:MGI:95281]
ENSMUSG00000031552	13.77	2.07	2.653	0.0013627	0.03074	Adam18	a disintegrin and metallopeptidase domain 18 [Source:MGI Symbol;Acc:MGI:105986]
ENSMUSG00000051748	0.79	9.37	-3.5714	0.0013636	0.03074	Wfdc21	WAP four-disulfide core domain 21 [Source:MGI Symbol;Acc:MGI:1913357]
ENSMUSG00000074796	24.44	134.58	-2.4608	0.0014075	0.031535	Slc4a11	solute carrier family 4, sodium bicarbonate transporter-like, member 11 [Source:MGI Symbol;Acc:MGI:2138987]
ENSMUSG00000049691	98.63	39.01	1.3297	0.0014195	0.031682	Nkx3-2	NK3 homeobox 2 [Source:MGI Symbol;Acc:MGI:108015]
ENSMUSG00000053338	4.06	17.14	-2.1048	0.001417	0.031682	Tarm1	T cell-interacting, activating receptor on myeloid cells 1 [Source:MGI Symbol;Acc:MGI:2442280]
ENSMUSG00000086389	295.05	100.6	1.5521	0.0014293	0.031823	Gm15998	predicted gene 15998 [Source:MGI Symbol;Acc:MGI:3802094]
Novel.25132	28.97	11.55	1.3313	0.0014317	0.031833	-	-
ENSMUSG00000068349	1.71	13.65	-2.9285	0.0014411	0.031945	Gml	glycosylphosphatidylinositol anchored molecule like [Source:MGI Symbol;Acc:MGI:3644767]
ENSMUSG00000047562	49.83	286.06	-2.5213	0.0014586	0.032187	Mmp10	matrix metallopeptidase 10 [Source:MGI Symbol;Acc:MGI:97007]
ENSMUSG00000020053	203.36	438.49	-1.1072	0.0014658	0.032252	Igf1	insulin-like growth factor 1 [Source:MGI Symbol;Acc:MGI:96432]
ENSMUSG00000024114	12.51	30.98	-1.3127	0.0014937	0.032714	Prss41	protease, serine 41 [Source:MGI Symbol;Acc:MGI:1918253]
ENSMUSG00000050158	127.8	56.38	1.1841	0.0015211	0.033158	Olfr165	olfactory receptor 165 [Source:MGI Symbol;Acc:MGI:3029999]
Novel.21797	7.26	22.02	-1.5853	0.0015243	0.033161	-	-
ENSMUSG00000085323	45.78	20.34	1.1717	0.001532	0.033256	9130410C08Rik	RIKEN cDNA 9130410C08 gene [Source:MGI Symbol;Acc:MGI:1918862]
ENSMUSG00000026401	0.61	7.46	-3.7992	0.0015358	0.033312	Cd55b	CD55 molecule, decay accelerating factor for complement B [Source:MGI Symbol;Acc:MGI:104849]
ENSMUSG00000038086	20.39	8.26	1.2903	0.0016167	0.034708	Hspb2	heat shock protein 2 [Source:MGI Symbol;Acc:MGI:1916503]
ENSMUSG00000066363	77.32	205.23	-1.406	0.0016307	0.034956	Serpina3f	serine (or cysteine) peptidase inhibitor, clade A, member 3F [Source:MGI Symbol;Acc:MGI:2182838]
ENSMUSG00000071419	18.05	6.35	1.4857	0.0016333	0.034987	Rps15-ps2	ribosomal protein S15, pseudogene 2 [Source:MGI Symbol;Acc:MGI:3647234]
ENSMUSG00000047786	20.05	41.7	-1.051	0.0016359	0.035017	Lix1	limb and CNS expressed 1 [Source:MGI Symbol;Acc:MGI:1913893]
ENSMUSG00000113798	5.34	0	4.9603	0.0016483	0.035231	Gm47385	predicted gene, 47385 [Source:MGI Symbol;Acc:MGI:6096305]
ENSMUSG00000024679	152.58	347.84	-1.1883	0.0016554	0.035331	Ms4a6d	membrane-spanning 4-domains, subfamily A, member 6D [Source:MGI Symbol;Acc:MGI:1916024]
ENSMUSG00000064246	12.07	42.92	-1.8486	0.001685	0.035593	Chil1	chitinase-like 1 [Source:MGI Symbol;Acc:MGI:1340899]
ENSMUSG00000066513	15.11	4.17	1.8381	0.00168	0.035593	Klk1b4	kallikrein 1-related pepidase b4 [Source:MGI Symbol;Acc:MGI:97320]
ENSMUSG00000030911	14.89	4.49	1.6979	0.0016816	0.035593	Zp2	zona pellucida glycoprotein 2 [Source:MGI Symbol;Acc:MGI:99214]
Novel.1880	21.97	6.75	1.7082	0.0017104	0.035884	-	-
ENSMUSG00000028602	94.44	461.82	-2.2895	0.0017152	0.035889	Tnfrsf8	tumor necrosis factor receptor superfamily, member 8 [Source:MGI Symbol;Acc:MGI:99908]
ENSMUSG00000017002	510.18	2524.55	-2.307	0.0017203	0.035931	Slpi	secretory leukocyte peptidase inhibitor [Source:MGI Symbol;Acc:MGI:109297]
ENSMUSG00000032318	30.96	13.82	1.1424	0.0017247	0.035996	Isl2	insulin related protein 2 (islet 2) [Source:MGI Symbol;Acc:MGI:109156]
ENSMUSG00000078657	26.33	8.1	1.7011	0.0017657	0.036669	Crnn	cornulin [Source:MGI Symbol;Acc:MGI:2685861]
ENSMUSG00000102690	7.18	26.68	-1.872	0.001804	0.037298	Gm37779	predicted gene, 37779 [Source:MGI Symbol;Acc:MGI:5611007]
ENSMUSG00000027761	1069.97	441.83	1.2761	0.0018029	0.037298	Aadac	arylacetamide deacetylase [Source:MGI Symbol;Acc:MGI:1915008]
ENSMUSG00000057766	31.09	14.23	1.1299	0.0018062	0.037298	Ankrd29	ankyrin repeat domain 29 [Source:MGI Symbol;Acc:MGI:2687055]
ENSMUSG00000110639	8.12	1.43	2.5205	0.0018481	0.038055	Gm6831	predicted gene 6831 [Source:MGI Symbol;Acc:MGI:3645552]
ENSMUSG00000026582	1.48	10.71	-2.8031	0.0018516	0.038101	Sele	selectin, endothelial cell [Source:MGI Symbol;Acc:MGI:98278]
ENSMUSG00000073988	18.19	41.52	-1.1659	0.0018841	0.038607	Ttpa	tocopherol (alpha) transfer protein [Source:MGI Symbol;Acc:MGI:1354168]
ENSMUSG00000076523	658.47	1543.42	-1.2291	0.0019016	0.038857	Igkv15-103	immunoglobulin kappa chain variable 15-103 [Source:MGI Symbol;Acc:MGI:96513]
ENSMUSG00000070524	2.71	13.37	-2.2537	0.0019144	0.038946	Fcrlb	Fc receptor-like B [Source:MGI Symbol;Acc:MGI:3576487]
ENSMUSG00000025064	2.99	12.95	-2.141	0.0019095	0.038946	Col17a1	collagen, type XVII, alpha 1 [Source:MGI Symbol;Acc:MGI:88450]
ENSMUSG00000025804	164.18	344.02	-1.0666	0.0019352	0.03927	Ccr1	chemokine (C-C motif) receptor 1 [Source:MGI Symbol;Acc:MGI:104618]
ENSMUSG00000098183	13.65	30.02	-1.1269	0.0019669	0.039803	Gm27010	predicted gene, 27010 [Source:MGI Symbol;Acc:MGI:5504125]
ENSMUSG00000022383	267.87	129.04	1.052	0.0019868	0.040067	Ppara	peroxisome proliferator activated receptor alpha [Source:MGI Symbol;Acc:MGI:104740]
ENSMUSG00000090307	8.03	21.7	-1.4256	0.0020628	0.041314	1700071M16Rik	RIKEN cDNA 1700071M16 gene [Source:MGI Symbol;Acc:MGI:1920754]
ENSMUSG00000115902	103.3	214.34	-1.0472	0.0020673	0.041348	D730005E14Rik	RIKEN cDNA D730005E14 gene [Source:NCBI gene (formerly Entrezgene);Acc:109361]
ENSMUSG00000059657	0	5.22	-4.7442	0.0020687	0.041348	Stfa2l1	stefin A2 like 1 [Source:MGI Symbol;Acc:MGI:3524944]
ENSMUSG00000022763	51.6	23.57	1.1208	0.002118	0.042017	Aifm3	apoptosis-inducing factor, mitochondrion-associated 3 [Source:MGI Symbol;Acc:MGI:1919418]
ENSMUSG00000046460	164.67	54.64	1.59	0.0021248	0.042107	Sh2d7	SH2 domain containing 7 [Source:MGI Symbol;Acc:MGI:2441692]
ENSMUSG00000031461	16.26	4.8	1.7924	0.0021595	0.042608	Myom2	myomesin 2 [Source:MGI Symbol;Acc:MGI:1328358]
ENSMUSG00000096638	128.38	265.33	-1.0477	0.0021729	0.042815	Ighv2-9	immunoglobulin heavy variable 2-9 [Source:MGI Symbol;Acc:MGI:4439624]
ENSMUSG00000066176	70.15	32.49	1.1119	0.002196	0.043212	Gm12511	predicted gene 12511 [Source:MGI Symbol;Acc:MGI:3651363]
ENSMUSG00000004892	18.9	5.47	1.776	0.0022406	0.043776	Bcan	brevican [Source:MGI Symbol;Acc:MGI:1096385]
ENSMUSG00000000216	11.55	40.5	-1.8138	0.0022554	0.043907	Scnn1g	sodium channel, nonvoltage-gated 1 gamma [Source:MGI Symbol;Acc:MGI:104695]
Novel.23888	44.93	19.85	1.1738	0.0022841	0.044194	-	-
ENSMUSG00000079363	552.14	1187.44	-1.1043	0.0023064	0.044516	Gbp4	guanylate binding protein 4 [Source:MGI Symbol;Acc:MGI:97072]
ENSMUSG00000021198	58.25	28.2	1.0417	0.0023373	0.044995	Unc79	unc-79 homolog [Source:MGI Symbol;Acc:MGI:2684729]
ENSMUSG00000028965	28.25	65.62	-1.2196	0.0023601	0.045293	Tnfrsf9	tumor necrosis factor receptor superfamily, member 9 [Source:MGI Symbol;Acc:MGI:1101059]
ENSMUSG00000086952	18.06	5.49	1.7312	0.0023693	0.045342	Gm12596	predicted gene 12596 [Source:MGI Symbol;Acc:MGI:3649247]
ENSMUSG00000034987	29.09	61.43	-1.0897	0.0023684	0.045342	Hrh2	histamine receptor H2 [Source:MGI Symbol;Acc:MGI:108482]
ENSMUSG00000022860	29.82	78.32	-1.3848	0.0024552	0.046405	Chodl	chondrolectin [Source:MGI Symbol;Acc:MGI:2179069]
ENSMUSG00000097797	17.29	36.84	-1.0947	0.0025305	0.047373	Gm26901	predicted gene, 26901 [Source:MGI Symbol;Acc:MGI:5477395]
ENSMUSG00000094840	3929.19	1732.15	1.1816	0.0025618	0.047704	Muc3a	mucin 3A, cell surface associated [Source:MGI Symbol;Acc:MGI:3588263]
ENSMUSG00000107689	8.36	1.6	2.3773	0.0025607	0.047704	Gm44386	predicted gene, 44386 [Source:MGI Symbol;Acc:MGI:5690778]
ENSMUSG00000054630	88.83	10.13	3.1252	0.0026137	0.048249	Ugt2b5	UDP glucuronosyltransferase 2 family, polypeptide B5 [Source:MGI Symbol;Acc:MGI:98900]
ENSMUSG00000054764	1.57	11.14	-2.8264	0.0026441	0.048659	Mtnr1a	melatonin receptor 1A [Source:MGI Symbol;Acc:MGI:102967]
ENSMUSG00000029369	25.97	12.37	1.0625	0.0026909	0.049334	Afm	afamin [Source:MGI Symbol;Acc:MGI:2429409]
ENSMUSG00000044330	32.15	12.67	1.3283	0.0026972	0.049389	Gm9790	predicted gene 9790 [Source:MGI Symbol;Acc:MGI:3704221]
ENSMUSG00000044912	3.25	22.59	-2.7746	0.0026991	0.049389	Syt16	synaptotagmin XVI [Source:MGI Symbol;Acc:MGI:2673872]
Novel.25806	34.1	11.8	1.542	0.0027006	0.049389	-	-
Novel.17289	64.03	325.07	-2.3418	0.0027079	0.04946	-	-
ENSMUSG00000111167	2.37	13.69	-2.4561	0.0027169	0.049558	Gm39321	predicted gene, 39321 [Source:MGI Symbol;Acc:MGI:5622206]
ENSMUSG00000076731	533.61	1171.66	-1.1343	0.0027389	0.049811	Ighv8-12	immunoglobulin heavy variable V8-12 [Source:MGI Symbol;Acc:MGI:3642873]

## Sheet: ES vs TNBS. KEGG Enriched Res
ID	Description	Test	TestAll	Ref	RefAll	Pvalue	FDR	richFactor	Gene_id	KEGG_id	URL
mmu04972	Pancreatic secretion	24	261	108	7130	4.85627e-13	1.27234e-10	0.222222	ENSMUSG00000054106|ENSMUSG00000036938|ENSMUSG00000071519|ENSMUSG00000031896|ENSMUSG00000057163|ENSMUSG00000046008|ENSMUSG00000042179|ENSMUSG00000031957|ENSMUSG00000026818|ENSMUSG00000046159|ENSMUSG00000023433|ENSMUSG00000011463|ENSMUSG00000056025|ENSMUSG00000028262|ENSMUSG00000037033|ENSMUSG00000074195|ENSMUSG00000029082|ENSMUSG00000054446|ENSMUSG00000029882|ENSMUSG00000074268|ENSMUSG00000096770|…	mmu:22074|mmu:103964|mmu:22073|mmu:109660|mmu:22072|mmu:69060|mmu:18946|mmu:66473|mmu:12613|mmu:12671|mmu:67868|mmu:76703|mmu:12722|mmu:80797|mmu:229927|mmu:99709|mmu:12182|mmu:109697|mmu:67373|mmu:109959|mmu:100043684|mmu:100043686|mmu:12425|mmu:13706	http://www.kegg.jp/kegg-bin/show_pathway?mmu04972+mmu:22074+mmu:103964+mmu:22073+mmu:109660+mmu:22072+mmu:69060+mmu:18946+mmu:66473+mmu:12613+mmu:12671+mmu:67868+mmu:76703+mmu:12722+mmu:80797+mmu:229927+mmu:99709+mmu:12182+mmu:109697+mmu:67373+mmu:109959+mmu:100043684+mmu:100043686+mmu:12425+mmu:13706
mmu04060	Cytokine-cytokine receptor interaction	35	261	254	7130	6.07373e-12	7.95658e-10	0.137795	ENSMUSG00000050222|ENSMUSG00000022146|ENSMUSG00000005268|ENSMUSG00000024810|ENSMUSG00000066513|ENSMUSG00000026166|ENSMUSG00000028965|ENSMUSG00000024401|ENSMUSG00000063727|ENSMUSG00000026770|ENSMUSG00000071714|ENSMUSG00000041324|ENSMUSG00000023047|ENSMUSG00000079355|ENSMUSG00000035385|ENSMUSG00000035373|ENSMUSG00000028602|ENSMUSG00000028859|ENSMUSG00000029371|ENSMUSG00000029372|ENSMUSG00000029379|…	mmu:239114|mmu:18414|mmu:19116|mmu:77125|mmu:18048|mmu:20297|mmu:21942|mmu:21926|mmu:18383|mmu:16184|mmu:12984|mmu:16323|mmu:110542|mmu:252837|mmu:20296|mmu:20306|mmu:21941|mmu:12986|mmu:20311|mmu:57349|mmu:330122|mmu:14825|mmu:20310|mmu:12773|mmu:16178|mmu:215257|mmu:16181|mmu:110075|mmu:12765|mmu:12768|mmu:12772|mmu:18413|mmu:56221|mmu:16175|mmu:16176	http://www.kegg.jp/kegg-bin/show_pathway?mmu04060+mmu:239114+mmu:18414+mmu:19116+mmu:77125+mmu:18048+mmu:20297+mmu:21942+mmu:21926+mmu:18383+mmu:16184+mmu:12984+mmu:16323+mmu:110542+mmu:252837+mmu:20296+mmu:20306+mmu:21941+mmu:12986+mmu:20311+mmu:57349+mmu:330122+mmu:14825+mmu:20310+mmu:12773+mmu:16178+mmu:215257+mmu:16181+mmu:110075+mmu:12765+mmu:12768+mmu:12772+mmu:18413+mmu:56221+mmu:16175+mmu…
mmu04061	Viral protein interaction with cytokine and cytokine receptor	16	261	89	7130	1.05272e-07	6.89533e-06	0.179775	ENSMUSG00000026166|ENSMUSG00000024401|ENSMUSG00000026770|ENSMUSG00000079355|ENSMUSG00000035385|ENSMUSG00000035373|ENSMUSG00000029371|ENSMUSG00000029372|ENSMUSG00000029379|ENSMUSG00000029380|ENSMUSG00000058427|ENSMUSG00000047898|ENSMUSG00000026180|ENSMUSG00000025804|ENSMUSG00000049103|ENSMUSG00000004814	mmu:20297|mmu:21926|mmu:16184|mmu:252837|mmu:20296|mmu:20306|mmu:20311|mmu:57349|mmu:330122|mmu:14825|mmu:20310|mmu:12773|mmu:12765|mmu:12768|mmu:12772|mmu:56221	http://www.kegg.jp/kegg-bin/show_pathway?mmu04061+mmu:20297+mmu:21926+mmu:16184+mmu:252837+mmu:20296+mmu:20306+mmu:20311+mmu:57349+mmu:330122+mmu:14825+mmu:20310+mmu:12773+mmu:12765+mmu:12768+mmu:12772+mmu:56221
mmu04657	IL-17 signaling pathway	16	261	88	7130	8.92391e-08	6.89533e-06	0.181818	ENSMUSG00000050222|ENSMUSG00000026166|ENSMUSG00000024401|ENSMUSG00000035385|ENSMUSG00000035373|ENSMUSG00000056054|ENSMUSG00000056071|ENSMUSG00000029371|ENSMUSG00000029379|ENSMUSG00000029380|ENSMUSG00000058427|ENSMUSG00000050578|ENSMUSG00000043613|ENSMUSG00000017737|ENSMUSG00000027398|ENSMUSG00000026822	mmu:239114|mmu:20297|mmu:21926|mmu:20296|mmu:20306|mmu:20201|mmu:20202|mmu:20311|mmu:330122|mmu:14825|mmu:20310|mmu:17386|mmu:17392|mmu:17395|mmu:16176|mmu:16819	http://www.kegg.jp/kegg-bin/show_pathway?mmu04657+mmu:239114+mmu:20297+mmu:21926+mmu:20296+mmu:20306+mmu:20201+mmu:20202+mmu:20311+mmu:330122+mmu:14825+mmu:20310+mmu:17386+mmu:17392+mmu:17395+mmu:16176+mmu:16819
mmu04080	Neuroactive ligand-receptor interaction	28	261	297	7130	3.36626e-06	0.00016605	0.0942761	ENSMUSG00000054764|ENSMUSG00000054106|ENSMUSG00000036938|ENSMUSG00000071519|ENSMUSG00000057163|ENSMUSG00000035431|ENSMUSG00000005268|ENSMUSG00000027524|ENSMUSG00000028778|ENSMUSG00000037010|ENSMUSG00000034987|ENSMUSG00000024164|ENSMUSG00000035200|ENSMUSG00000032773|ENSMUSG00000041347|ENSMUSG00000046159|ENSMUSG00000045318|ENSMUSG00000018500|ENSMUSG00000033717|ENSMUSG00000026432|ENSMUSG00000020090|…	mmu:17773|mmu:22074|mmu:103964|mmu:22073|mmu:22072|mmu:20605|mmu:19116|mmu:13616|mmu:230777|mmu:30878|mmu:15466|mmu:12266|mmu:108015|mmu:12669|mmu:12061|mmu:12671|mmu:11553|mmu:11541|mmu:11551|mmu:26361|mmu:237362|mmu:13615|mmu:65086|mmu:116903|mmu:67373|mmu:12425|mmu:21333|mmu:20606	http://www.kegg.jp/kegg-bin/show_pathway?mmu04080+mmu:17773+mmu:22074+mmu:103964+mmu:22073+mmu:22072+mmu:20605+mmu:19116+mmu:13616+mmu:230777+mmu:30878+mmu:15466+mmu:12266+mmu:108015+mmu:12669+mmu:12061+mmu:12671+mmu:11553+mmu:11541+mmu:11551+mmu:26361+mmu:237362+mmu:13615+mmu:65086+mmu:116903+mmu:67373+mmu:12425+mmu:21333+mmu:20606
mmu04974	Protein digestion and absorption	15	261	102	7130	3.80268e-06	0.00016605	0.147059	ENSMUSG00000054106|ENSMUSG00000036938|ENSMUSG00000071519|ENSMUSG00000031896|ENSMUSG00000057163|ENSMUSG00000068196|ENSMUSG00000031957|ENSMUSG00000025064|ENSMUSG00000023433|ENSMUSG00000011463|ENSMUSG00000023914|ENSMUSG00000054640|ENSMUSG00000054446|ENSMUSG00000029882|ENSMUSG00000058579	mmu:22074|mmu:103964|mmu:22073|mmu:109660|mmu:22072|mmu:12837|mmu:66473|mmu:12821|mmu:67868|mmu:76703|mmu:17287|mmu:20541|mmu:109697|mmu:67373|mmu:13706	http://www.kegg.jp/kegg-bin/show_pathway?mmu04974+mmu:22074+mmu:103964+mmu:22073+mmu:109660+mmu:22072+mmu:12837+mmu:66473+mmu:12821+mmu:67868+mmu:76703+mmu:17287+mmu:20541+mmu:109697+mmu:67373+mmu:13706
mmu00983	Drug metabolism - other enzymes	12	261	84	7130	4.84467e-05	0.00139582	0.142857	ENSMUSG00000033308|ENSMUSG00000020649|ENSMUSG00000022615|ENSMUSG00000057400|ENSMUSG00000056973|ENSMUSG00000061959|ENSMUSG00000031725|ENSMUSG00000089960|ENSMUSG00000028755|ENSMUSG00000054630|ENSMUSG00000062826|ENSMUSG00000030978	mmu:99586|mmu:20135|mmu:72962|mmu:13884|mmu:104158|mmu:13897|mmu:234564|mmu:394436|mmu:72269|mmu:22238|mmu:71903|mmu:20133	http://www.kegg.jp/kegg-bin/show_pathway?mmu00983+mmu:99586+mmu:20135+mmu:72962+mmu:13884+mmu:104158+mmu:13897+mmu:234564+mmu:394436+mmu:72269+mmu:22238+mmu:71903+mmu:20133
mmu04610	Complement and coagulation cascades	12	261	82	7130	3.79134e-05	0.00139582	0.146341	ENSMUSG00000024386|ENSMUSG00000031443|ENSMUSG00000031444|ENSMUSG00000024164|ENSMUSG00000024371|ENSMUSG00000041347|ENSMUSG00000026401|ENSMUSG00000026405|ENSMUSG00000030786|ENSMUSG00000046223|ENSMUSG00000026365|ENSMUSG00000037411	mmu:19123|mmu:14068|mmu:14058|mmu:12266|mmu:12263|mmu:12061|mmu:13137|mmu:12269|mmu:16409|mmu:18793|mmu:12628|mmu:18787	http://www.kegg.jp/kegg-bin/show_pathway?mmu04610+mmu:19123+mmu:14068+mmu:14058+mmu:12266+mmu:12263+mmu:12061+mmu:13137+mmu:12269+mmu:16409+mmu:18793+mmu:12628+mmu:18787
mmu05133	Pertussis	11	261	72	7130	5.32756e-05	0.00139582	0.152778	ENSMUSG00000032691|ENSMUSG00000024164|ENSMUSG00000056130|ENSMUSG00000024371|ENSMUSG00000024401|ENSMUSG00000026405|ENSMUSG00000030786|ENSMUSG00000020826|ENSMUSG00000029371|ENSMUSG00000027399|ENSMUSG00000027398	mmu:216799|mmu:12266|mmu:225471|mmu:12263|mmu:21926|mmu:12269|mmu:16409|mmu:18126|mmu:20311|mmu:16175|mmu:16176	http://www.kegg.jp/kegg-bin/show_pathway?mmu05133+mmu:216799+mmu:12266+mmu:225471+mmu:12263+mmu:21926+mmu:12269+mmu:16409+mmu:18126+mmu:20311+mmu:16175+mmu:16176
mmu05323	Rheumatoid arthritis	12	261	83	7130	4.29006e-05	0.00139582	0.144578	ENSMUSG00000075122|ENSMUSG00000026166|ENSMUSG00000024401|ENSMUSG00000026011|ENSMUSG00000035385|ENSMUSG00000029371|ENSMUSG00000029379|ENSMUSG00000029380|ENSMUSG00000058427|ENSMUSG00000043613|ENSMUSG00000027399|ENSMUSG00000027398	mmu:12519|mmu:20297|mmu:21926|mmu:12477|mmu:20296|mmu:20311|mmu:330122|mmu:14825|mmu:20310|mmu:17392|mmu:16175|mmu:16176	http://www.kegg.jp/kegg-bin/show_pathway?mmu05323+mmu:12519+mmu:20297+mmu:21926+mmu:12477+mmu:20296+mmu:20311+mmu:330122+mmu:14825+mmu:20310+mmu:17392+mmu:16175+mmu:16176
mmu00220	Arginine biosynthesis	5	261	20	7130	0.000623951	0.0148614	0.25	ENSMUSG00000022546|ENSMUSG00000031173|ENSMUSG00000020826|ENSMUSG00000019987|ENSMUSG00000025991	mmu:76282|mmu:18416|mmu:18126|mmu:11846|mmu:227231	http://www.kegg.jp/kegg-bin/show_pathway?mmu00220+mmu:76282+mmu:18416+mmu:18126+mmu:11846+mmu:227231
mmu04668	TNF signaling pathway	11	261	112	7130	0.0025416	0.0516045	0.0982143	ENSMUSG00000026166|ENSMUSG00000024401|ENSMUSG00000026582|ENSMUSG00000035385|ENSMUSG00000029371|ENSMUSG00000029379|ENSMUSG00000029380|ENSMUSG00000058427|ENSMUSG00000043613|ENSMUSG00000017737|ENSMUSG00000027398	mmu:20297|mmu:21926|mmu:20339|mmu:20296|mmu:20311|mmu:330122|mmu:14825|mmu:20310|mmu:17392|mmu:17395|mmu:16176	http://www.kegg.jp/kegg-bin/show_pathway?mmu04668+mmu:20297+mmu:21926+mmu:20339+mmu:20296+mmu:20311+mmu:330122+mmu:14825+mmu:20310+mmu:17392+mmu:17395+mmu:16176
mmu05146	Amoebiasis	10	261	96	7130	0.00256053	0.0516045	0.104167	ENSMUSG00000032796|ENSMUSG00000024401|ENSMUSG00000030786|ENSMUSG00000020826|ENSMUSG00000019987|ENSMUSG00000029379|ENSMUSG00000029380|ENSMUSG00000058427|ENSMUSG00000026073|ENSMUSG00000027398	mmu:16772|mmu:21926|mmu:16409|mmu:18126|mmu:11846|mmu:330122|mmu:14825|mmu:20310|mmu:16178|mmu:16176	http://www.kegg.jp/kegg-bin/show_pathway?mmu05146+mmu:16772+mmu:21926+mmu:16409+mmu:18126+mmu:11846+mmu:330122+mmu:14825+mmu:20310+mmu:16178+mmu:16176
mmu00830	Retinol metabolism	8	261	69	7130	0.00349904	0.0611166	0.115942	ENSMUSG00000028003|ENSMUSG00000015134|ENSMUSG00000089789|ENSMUSG00000053279|ENSMUSG00000024747|ENSMUSG00000089960|ENSMUSG00000054630|ENSMUSG00000029727	mmu:79235|mmu:56847|mmu:107605|mmu:11668|mmu:26358|mmu:394436|mmu:22238|mmu:13113	http://www.kegg.jp/kegg-bin/show_pathway?mmu00830+mmu:79235+mmu:56847+mmu:107605+mmu:11668+mmu:26358+mmu:394436+mmu:22238+mmu:13113
mmu05144	Malaria	7	261	54	7130	0.00330139	0.0611166	0.12963	ENSMUSG00000051839|ENSMUSG00000024401|ENSMUSG00000028864|ENSMUSG00000026582|ENSMUSG00000026580|ENSMUSG00000035385|ENSMUSG00000027398	mmu:14934|mmu:21926|mmu:15234|mmu:20339|mmu:20344|mmu:20296|mmu:16176	http://www.kegg.jp/kegg-bin/show_pathway?mmu05144+mmu:14934+mmu:21926+mmu:15234+mmu:20339+mmu:20344+mmu:20296+mmu:16176
mmu04975	Fat digestion and absorption	6	261	42	7130	0.00393356	0.064412	0.142857	ENSMUSG00000046008|ENSMUSG00000042179|ENSMUSG00000023057|ENSMUSG00000026818|ENSMUSG00000040505|ENSMUSG00000024254	mmu:69060|mmu:18946|mmu:14079|mmu:12613|mmu:27409|mmu:67470	http://www.kegg.jp/kegg-bin/show_pathway?mmu04975+mmu:69060+mmu:18946+mmu:14079+mmu:12613+mmu:27409+mmu:67470
mmu04924	Renin secretion	8	261	72	7130	0.0045591	0.0677184	0.111111	ENSMUSG00000027524|ENSMUSG00000004655|ENSMUSG00000056025|ENSMUSG00000028262|ENSMUSG00000037033|ENSMUSG00000074195|ENSMUSG00000028635|ENSMUSG00000029334	mmu:13616|mmu:11826|mmu:12722|mmu:80797|mmu:229927|mmu:99709|mmu:13615|mmu:19092	http://www.kegg.jp/kegg-bin/show_pathway?mmu04924+mmu:13616+mmu:11826+mmu:12722+mmu:80797+mmu:229927+mmu:99709+mmu:13615+mmu:19092
mmu05417	Lipid and atherosclerosis	15	261	193	7130	0.00465241	0.0677184	0.0777202	ENSMUSG00000032691|ENSMUSG00000031257|ENSMUSG00000056130|ENSMUSG00000024401|ENSMUSG00000030162|ENSMUSG00000026582|ENSMUSG00000026580|ENSMUSG00000035385|ENSMUSG00000029379|ENSMUSG00000029380|ENSMUSG00000058427|ENSMUSG00000043613|ENSMUSG00000017737|ENSMUSG00000027398|ENSMUSG00000025498	mmu:216799|mmu:237038|mmu:225471|mmu:21926|mmu:108078|mmu:20339|mmu:20344|mmu:20296|mmu:330122|mmu:14825|mmu:20310|mmu:17392|mmu:17395|mmu:16176|mmu:54123	http://www.kegg.jp/kegg-bin/show_pathway?mmu05417+mmu:216799+mmu:237038+mmu:225471+mmu:21926+mmu:108078+mmu:20339+mmu:20344+mmu:20296+mmu:330122+mmu:14825+mmu:20310+mmu:17392+mmu:17395+mmu:16176+mmu:54123
mmu04640	Hematopoietic cell lineage	9	261	89	7130	0.00505698	0.0697331	0.101124	ENSMUSG00000051839|ENSMUSG00000024401|ENSMUSG00000026401|ENSMUSG00000026770|ENSMUSG00000030786|ENSMUSG00000028859|ENSMUSG00000026073|ENSMUSG00000027399|ENSMUSG00000027398	mmu:14934|mmu:21926|mmu:13137|mmu:16184|mmu:16409|mmu:12986|mmu:16178|mmu:16175|mmu:16176	http://www.kegg.jp/kegg-bin/show_pathway?mmu04640+mmu:14934+mmu:21926+mmu:13137+mmu:16184+mmu:16409+mmu:12986+mmu:16178+mmu:16175+mmu:16176
mmu04066	HIF-1 signaling pathway	10	261	107	7130	0.00561597	0.0735691	0.0934579	ENSMUSG00000035105|ENSMUSG00000020080|ENSMUSG00000020053|ENSMUSG00000025877|ENSMUSG00000028017|ENSMUSG00000026773|ENSMUSG00000020826|ENSMUSG00000001131|ENSMUSG00000005413|ENSMUSG00000037411	mmu:112407|mmu:216019|mmu:16000|mmu:212032|mmu:13645|mmu:170768|mmu:18126|mmu:21857|mmu:15368|mmu:18787	http://www.kegg.jp/kegg-bin/show_pathway?mmu04066+mmu:112407+mmu:216019+mmu:16000+mmu:212032+mmu:13645+mmu:170768+mmu:18126+mmu:21857+mmu:15368+mmu:18787
mmu00500	Starch and sucrose metabolism	5	261	33	7130	0.00647835	0.0737969	0.151515	ENSMUSG00000020080|ENSMUSG00000025877|ENSMUSG00000074268|ENSMUSG00000096770|ENSMUSG00000093931	mmu:216019|mmu:212032|mmu:109959|mmu:100043684|mmu:100043686	http://www.kegg.jp/kegg-bin/show_pathway?mmu00500+mmu:216019+mmu:212032+mmu:109959+mmu:100043684+mmu:100043686
mmu00920	Sulfur metabolism	3	261	11	7130	0.00643102	0.0737969	0.272727	ENSMUSG00000068877|ENSMUSG00000071711|ENSMUSG00000064254	mmu:20342|mmu:246221|mmu:66071	http://www.kegg.jp/kegg-bin/show_pathway?mmu00920+mmu:20342+mmu:246221+mmu:66071
mmu05134	Legionellosis	7	261	60	7130	0.00597933	0.0737969	0.116667	ENSMUSG00000024164|ENSMUSG00000024401|ENSMUSG00000030786|ENSMUSG00000029379|ENSMUSG00000029380|ENSMUSG00000058427|ENSMUSG00000027398	mmu:12266|mmu:21926|mmu:16409|mmu:330122|mmu:14825|mmu:20310|mmu:16176	http://www.kegg.jp/kegg-bin/show_pathway?mmu05134+mmu:12266+mmu:21926+mmu:16409+mmu:330122+mmu:14825+mmu:20310+mmu:16176
mmu05332	Graft-versus-host disease	6	261	47	7130	0.00691574	0.0754968	0.12766	ENSMUSG00000075122|ENSMUSG00000024401|ENSMUSG00000073406|ENSMUSG00000073402|ENSMUSG00000027399|ENSMUSG00000027398	mmu:12519|mmu:21926|mmu:14963|mmu:667977|mmu:16175|mmu:16176	http://www.kegg.jp/kegg-bin/show_pathway?mmu05332+mmu:12519+mmu:21926+mmu:14963+mmu:667977+mmu:16175+mmu:16176
mmu04062	Chemokine signaling pathway	14	261	186	7130	0.00812147	0.0835663	0.0752688	ENSMUSG00000026166|ENSMUSG00000028874|ENSMUSG00000035385|ENSMUSG00000035373|ENSMUSG00000029371|ENSMUSG00000029372|ENSMUSG00000029379|ENSMUSG00000029380|ENSMUSG00000058427|ENSMUSG00000047898|ENSMUSG00000026180|ENSMUSG00000025804|ENSMUSG00000049103|ENSMUSG00000004814	mmu:20297|mmu:14191|mmu:20296|mmu:20306|mmu:20311|mmu:57349|mmu:330122|mmu:14825|mmu:20310|mmu:12773|mmu:12765|mmu:12768|mmu:12772|mmu:56221	http://www.kegg.jp/kegg-bin/show_pathway?mmu04062+mmu:20297+mmu:14191+mmu:20296+mmu:20306+mmu:20311+mmu:57349+mmu:330122+mmu:14825+mmu:20310+mmu:12773+mmu:12765+mmu:12768+mmu:12772+mmu:56221
mmu05164	Influenza A	12	261	149	7130	0.00829284	0.0835663	0.0805369	ENSMUSG00000054106|ENSMUSG00000036938|ENSMUSG00000071519|ENSMUSG00000057163|ENSMUSG00000024810|ENSMUSG00000032691|ENSMUSG00000024401|ENSMUSG00000035385|ENSMUSG00000029882|ENSMUSG00000027399|ENSMUSG00000027398|ENSMUSG00000025498	mmu:22074|mmu:103964|mmu:22073|mmu:22072|mmu:77125|mmu:216799|mmu:21926|mmu:20296|mmu:67373|mmu:16175|mmu:16176|mmu:54123	http://www.kegg.jp/kegg-bin/show_pathway?mmu05164+mmu:22074+mmu:103964+mmu:22073+mmu:22072+mmu:77125+mmu:216799+mmu:21926+mmu:20296+mmu:67373+mmu:16175+mmu:16176+mmu:54123
mmu04514	Cell adhesion molecules	12	261	150	7130	0.00872891	0.0847027	0.08	ENSMUSG00000075122|ENSMUSG00000050520|ENSMUSG00000021614|ENSMUSG00000051076|ENSMUSG00000073406|ENSMUSG00000073402|ENSMUSG00000030786|ENSMUSG00000026011|ENSMUSG00000026582|ENSMUSG00000026581|ENSMUSG00000026580|ENSMUSG00000001739	mmu:12519|mmu:54420|mmu:13003|mmu:242122|mmu:14963|mmu:667977|mmu:16409|mmu:12477|mmu:20339|mmu:20343|mmu:20344|mmu:60363	http://www.kegg.jp/kegg-bin/show_pathway?mmu04514+mmu:12519+mmu:54420+mmu:13003+mmu:242122+mmu:14963+mmu:667977+mmu:16409+mmu:12477+mmu:20339+mmu:20343+mmu:20344+mmu:60363
mmu04976	Bile secretion	8	261	82	7130	0.00993232	0.0929382	0.097561	ENSMUSG00000040584|ENSMUSG00000004655|ENSMUSG00000035699|ENSMUSG00000023073|ENSMUSG00000089960|ENSMUSG00000054630|ENSMUSG00000040505|ENSMUSG00000024254	mmu:18671|mmu:11826|mmu:106407|mmu:20494|mmu:394436|mmu:22238|mmu:27409|mmu:67470	http://www.kegg.jp/kegg-bin/show_pathway?mmu04976+mmu:18671+mmu:11826+mmu:106407+mmu:20494+mmu:394436+mmu:22238+mmu:27409+mmu:67470
mmu05150	Staphylococcus aureus infection	7	261	68	7130	0.0117296	0.105971	0.102941	ENSMUSG00000024164|ENSMUSG00000024371|ENSMUSG00000020916|ENSMUSG00000044041|ENSMUSG00000030786|ENSMUSG00000026580|ENSMUSG00000026365	mmu:12266|mmu:12263|mmu:16673|mmu:16663|mmu:16409|mmu:20344|mmu:12628	http://www.kegg.jp/kegg-bin/show_pathway?mmu05150+mmu:12266+mmu:12263+mmu:16673+mmu:16663+mmu:16409+mmu:20344+mmu:12628
mmu00524	Neomycin, kanamycin and gentamicin biosynthesis	2	261	5	7130	0.0124063	0.106988	0.4	ENSMUSG00000020080|ENSMUSG00000025877	mmu:216019|mmu:212032	http://www.kegg.jp/kegg-bin/show_pathway?mmu00524+mmu:216019+mmu:212032
mmu05140	Leishmaniasis	7	261	69	7130	0.0126589	0.106988	0.101449	ENSMUSG00000047945|ENSMUSG00000024164|ENSMUSG00000024401|ENSMUSG00000030786|ENSMUSG00000020826|ENSMUSG00000027399|ENSMUSG00000027398	mmu:17357|mmu:12266|mmu:21926|mmu:16409|mmu:18126|mmu:16175|mmu:16176	http://www.kegg.jp/kegg-bin/show_pathway?mmu05140+mmu:17357+mmu:12266+mmu:21926+mmu:16409+mmu:18126+mmu:16175+mmu:16176
mmu04940	Type I diabetes mellitus	6	261	54	7130	0.0134577	0.110185	0.111111	ENSMUSG00000075122|ENSMUSG00000024401|ENSMUSG00000073406|ENSMUSG00000073402|ENSMUSG00000027399|ENSMUSG00000027398	mmu:12519|mmu:21926|mmu:14963|mmu:667977|mmu:16175|mmu:16176	http://www.kegg.jp/kegg-bin/show_pathway?mmu04940+mmu:12519+mmu:21926+mmu:14963+mmu:667977+mmu:16175+mmu:16176
mmu00240	Pyrimidine metabolism	6	261	55	7130	0.0146565	0.116364	0.109091	ENSMUSG00000033308|ENSMUSG00000020649|ENSMUSG00000022615|ENSMUSG00000028755|ENSMUSG00000054958|ENSMUSG00000030978	mmu:99586|mmu:20135|mmu:72962|mmu:72269|mmu:230718|mmu:20133	http://www.kegg.jp/kegg-bin/show_pathway?mmu00240+mmu:99586+mmu:20135+mmu:72962+mmu:72269+mmu:230718+mmu:20133
mmu04973	Carbohydrate digestion and absorption	5	261	45	7130	0.0234058	0.180362	0.111111	ENSMUSG00000020080|ENSMUSG00000025877|ENSMUSG00000074268|ENSMUSG00000096770|ENSMUSG00000093931	mmu:216019|mmu:212032|mmu:109959|mmu:100043684|mmu:100043686	http://www.kegg.jp/kegg-bin/show_pathway?mmu04973+mmu:216019+mmu:212032+mmu:109959+mmu:100043684+mmu:100043686
mmu04380	Osteoclast differentiation	9	261	122	7130	0.0344475	0.257864	0.0737705	ENSMUSG00000031257|ENSMUSG00000112148|ENSMUSG00000024401|ENSMUSG00000063727|ENSMUSG00000058818|ENSMUSG00000078783|ENSMUSG00000074677|ENSMUSG00000027399|ENSMUSG00000027398	mmu:237038|mmu:14728|mmu:21926|mmu:18383|mmu:18733|mmu:751864|mmu:100038947|mmu:16175|mmu:16176	http://www.kegg.jp/kegg-bin/show_pathway?mmu04380+mmu:237038+mmu:14728+mmu:21926+mmu:18383+mmu:18733+mmu:751864+mmu:100038947+mmu:16175+mmu:16176
mmu04020	Calcium signaling pathway	14	261	225	7130	0.0362349	0.263709	0.0622222	ENSMUSG00000066513|ENSMUSG00000034987|ENSMUSG00000032773|ENSMUSG00000028017|ENSMUSG00000041347|ENSMUSG00000046159|ENSMUSG00000018500|ENSMUSG00000055254|ENSMUSG00000026432|ENSMUSG00000028864|ENSMUSG00000020826|ENSMUSG00000054640|ENSMUSG00000038239|ENSMUSG00000029193	mmu:18048|mmu:15466|mmu:12669|mmu:13645|mmu:12061|mmu:12671|mmu:11541|mmu:18212|mmu:26361|mmu:15234|mmu:18126|mmu:20541|mmu:15464|mmu:12425	http://www.kegg.jp/kegg-bin/show_pathway?mmu04020+mmu:18048+mmu:15466+mmu:12669+mmu:13645+mmu:12061+mmu:12671+mmu:11541+mmu:18212+mmu:26361+mmu:15234+mmu:18126+mmu:20541+mmu:15464+mmu:12425
mmu04960	Aldosterone-regulated sodium reabsorption	4	261	35	7130	0.0377244	0.26713	0.114286	ENSMUSG00000020053|ENSMUSG00000019970|ENSMUSG00000004988|ENSMUSG00000000216	mmu:16000|mmu:20393|mmu:108017|mmu:20278	http://www.kegg.jp/kegg-bin/show_pathway?mmu04960+mmu:16000+mmu:20393+mmu:108017+mmu:20278
mmu00051	Fructose and mannose metabolism	4	261	36	7130	0.0412631	0.284498	0.111111	ENSMUSG00000020080|ENSMUSG00000025877|ENSMUSG00000026773|ENSMUSG00000052131	mmu:216019|mmu:212032|mmu:170768|mmu:11997	http://www.kegg.jp/kegg-bin/show_pathway?mmu00051+mmu:216019+mmu:212032+mmu:170768+mmu:11997
mmu04977	Vitamin digestion and absorption	3	261	23	7130	0.0500219	0.336044	0.130435	ENSMUSG00000046008|ENSMUSG00000028003|ENSMUSG00000020829	mmu:69060|mmu:79235|mmu:52466	http://www.kegg.jp/kegg-bin/show_pathway?mmu04977+mmu:69060+mmu:79235+mmu:52466
mmu00561	Glycerolipid metabolism	5	261	59	7130	0.0638212	0.418029	0.0847458	ENSMUSG00000046008|ENSMUSG00000042179|ENSMUSG00000026818|ENSMUSG00000025059|ENSMUSG00000052131	mmu:69060|mmu:18946|mmu:12613|mmu:14933|mmu:11997	http://www.kegg.jp/kegg-bin/show_pathway?mmu00561+mmu:69060+mmu:18946+mmu:12613+mmu:14933+mmu:11997
mmu04970	Salivary secretion	6	261	79	7130	0.0686383	0.438616	0.0759494	ENSMUSG00000046159|ENSMUSG00000029082|ENSMUSG00000074268|ENSMUSG00000096770|ENSMUSG00000093931|ENSMUSG00000029334	mmu:12671|mmu:12182|mmu:109959|mmu:100043684|mmu:100043686|mmu:19092	http://www.kegg.jp/kegg-bin/show_pathway?mmu04970+mmu:12671+mmu:12182+mmu:109959+mmu:100043684+mmu:100043686+mmu:19092
mmu04933	AGE-RAGE signaling pathway in diabetic complications	7	261	101	7130	0.0763404	0.476219	0.0693069	ENSMUSG00000031257|ENSMUSG00000024401|ENSMUSG00000026582|ENSMUSG00000035385|ENSMUSG00000027399|ENSMUSG00000027398|ENSMUSG00000037411	mmu:237038|mmu:21926|mmu:20339|mmu:20296|mmu:16175|mmu:16176|mmu:18787	http://www.kegg.jp/kegg-bin/show_pathway?mmu04933+mmu:237038+mmu:21926+mmu:20339+mmu:20296+mmu:16175+mmu:16176+mmu:18787
mmu05418	Fluid shear stress and atherosclerosis	9	261	143	7130	0.0785753	0.478761	0.0629371	ENSMUSG00000031257|ENSMUSG00000024401|ENSMUSG00000005413|ENSMUSG00000026582|ENSMUSG00000035385|ENSMUSG00000026073|ENSMUSG00000017737|ENSMUSG00000027399|ENSMUSG00000027398	mmu:237038|mmu:21926|mmu:15368|mmu:20339|mmu:20296|mmu:16178|mmu:17395|mmu:16175|mmu:16176	http://www.kegg.jp/kegg-bin/show_pathway?mmu05418+mmu:237038+mmu:21926+mmu:15368+mmu:20339+mmu:20296+mmu:16178+mmu:17395+mmu:16175+mmu:16176
mmu00040	Pentose and glucuronate interconversions	3	261	29	7130	0.088118	0.513043	0.103448	ENSMUSG00000089960|ENSMUSG00000054630|ENSMUSG00000052131	mmu:394436|mmu:22238|mmu:11997	http://www.kegg.jp/kegg-bin/show_pathway?mmu00040+mmu:394436+mmu:22238+mmu:11997
mmu04620	Toll-like receptor signaling pathway	6	261	84	7130	0.0866273	0.513043	0.0714286	ENSMUSG00000075122|ENSMUSG00000029304|ENSMUSG00000056130|ENSMUSG00000024401|ENSMUSG00000027398|ENSMUSG00000025498	mmu:12519|mmu:20750|mmu:225471|mmu:21926|mmu:16176|mmu:54123	http://www.kegg.jp/kegg-bin/show_pathway?mmu04620+mmu:12519+mmu:20750+mmu:225471+mmu:21926+mmu:16176+mmu:54123
mmu00052	Galactose metabolism	3	261	30	7130	0.0953823	0.531705	0.1	ENSMUSG00000020080|ENSMUSG00000025877|ENSMUSG00000052131	mmu:216019|mmu:212032|mmu:11997	http://www.kegg.jp/kegg-bin/show_pathway?mmu00052+mmu:216019+mmu:212032+mmu:11997
mmu01523	Antifolate resistance	3	261	30	7130	0.0953823	0.531705	0.1	ENSMUSG00000024401|ENSMUSG00000020829|ENSMUSG00000027398	mmu:21926|mmu:52466|mmu:16176	http://www.kegg.jp/kegg-bin/show_pathway?mmu01523+mmu:21926+mmu:52466+mmu:16176
mmu04625	C-type lectin receptor signaling pathway	7	261	108	7130	0.100373	0.547867	0.0648148	ENSMUSG00000050222|ENSMUSG00000030144|ENSMUSG00000030142|ENSMUSG00000037868|ENSMUSG00000032691|ENSMUSG00000024401|ENSMUSG00000027398	mmu:239114|mmu:17474|mmu:56619|mmu:13654|mmu:216799|mmu:21926|mmu:16176	http://www.kegg.jp/kegg-bin/show_pathway?mmu04625+mmu:239114+mmu:17474+mmu:56619+mmu:13654+mmu:216799+mmu:21926+mmu:16176
mmu05330	Allograft rejection	4	261	49	7130	0.103373	0.552729	0.0816327	ENSMUSG00000075122|ENSMUSG00000024401|ENSMUSG00000073406|ENSMUSG00000073402	mmu:12519|mmu:21926|mmu:14963|mmu:667977	http://www.kegg.jp/kegg-bin/show_pathway?mmu05330+mmu:12519+mmu:21926+mmu:14963+mmu:667977
mmu00910	Nitrogen metabolism	2	261	16	7130	0.114442	0.565732	0.125	ENSMUSG00000027556|ENSMUSG00000025991	mmu:12346|mmu:227231	http://www.kegg.jp/kegg-bin/show_pathway?mmu00910+mmu:12346+mmu:227231
mmu04621	NOD-like receptor signaling pathway	9	261	154	7130	0.111322	0.565732	0.0584416	ENSMUSG00000032691|ENSMUSG00000024401|ENSMUSG00000105504|ENSMUSG00000035385|ENSMUSG00000029379|ENSMUSG00000029380|ENSMUSG00000058427|ENSMUSG00000027398|ENSMUSG00000025498	mmu:216799|mmu:21926|mmu:229898|mmu:20296|mmu:330122|mmu:14825|mmu:20310|mmu:16176|mmu:54123	http://www.kegg.jp/kegg-bin/show_pathway?mmu04621+mmu:216799+mmu:21926+mmu:229898+mmu:20296+mmu:330122+mmu:14825+mmu:20310+mmu:16176+mmu:54123
mmu04971	Gastric acid secretion	5	261	70	7130	0.112562	0.565732	0.0714286	ENSMUSG00000039672|ENSMUSG00000034987|ENSMUSG00000046159|ENSMUSG00000037624|ENSMUSG00000047904	mmu:246133|mmu:15466|mmu:12671|mmu:16526|mmu:20606	http://www.kegg.jp/kegg-bin/show_pathway?mmu04971+mmu:246133+mmu:15466+mmu:12671+mmu:16526+mmu:20606
mmu05320	Autoimmune thyroid disease	4	261	50	7130	0.109312	0.565732	0.08	ENSMUSG00000075122|ENSMUSG00000073406|ENSMUSG00000073402|ENSMUSG00000026011	mmu:12519|mmu:14963|mmu:667977|mmu:12477	http://www.kegg.jp/kegg-bin/show_pathway?mmu05320+mmu:12519+mmu:14963+mmu:667977+mmu:12477
mmu03460	Fanconi anemia pathway	4	261	52	7130	0.121637	0.590163	0.0769231	ENSMUSG00000047757|ENSMUSG00000039187|ENSMUSG00000017146|ENSMUSG00000030528	mmu:237211|mmu:208836|mmu:12189|mmu:12144	http://www.kegg.jp/kegg-bin/show_pathway?mmu03460+mmu:237211+mmu:208836+mmu:12189+mmu:12144
mmu00250	Alanine, aspartate and glutamate metabolism	3	261	37	7130	0.152262	0.636811	0.0810811	ENSMUSG00000022546|ENSMUSG00000011148|ENSMUSG00000025991	mmu:76282|mmu:11565|mmu:227231	http://www.kegg.jp/kegg-bin/show_pathway?mmu00250+mmu:76282+mmu:11565+mmu:227231
mmu00860	Porphyrin and chlorophyll metabolism	3	261	37	7130	0.152262	0.636811	0.0810811	ENSMUSG00000089960|ENSMUSG00000005413|ENSMUSG00000054630	mmu:394436|mmu:15368|mmu:22238	http://www.kegg.jp/kegg-bin/show_pathway?mmu00860+mmu:394436+mmu:15368+mmu:22238
mmu03320	PPAR signaling pathway	5	261	77	7130	0.150693	0.636811	0.0649351	ENSMUSG00000022383|ENSMUSG00000023057|ENSMUSG00000030162|ENSMUSG00000025059|ENSMUSG00000002289	mmu:19013|mmu:14079|mmu:108078|mmu:14933|mmu:57875	http://www.kegg.jp/kegg-bin/show_pathway?mmu03320+mmu:19013+mmu:14079+mmu:108078+mmu:14933+mmu:57875
mmu04151	PI3K-Akt signaling pathway	16	261	326	7130	0.14153	0.636811	0.0490798	ENSMUSG00000022146|ENSMUSG00000020053|ENSMUSG00000005268|ENSMUSG00000029304|ENSMUSG00000066513|ENSMUSG00000032773|ENSMUSG00000032796|ENSMUSG00000028017|ENSMUSG00000026770|ENSMUSG00000055254|ENSMUSG00000017146|ENSMUSG00000028864|ENSMUSG00000019970|ENSMUSG00000036832|ENSMUSG00000028859|ENSMUSG00000058755	mmu:18414|mmu:16000|mmu:19116|mmu:20750|mmu:18048|mmu:12669|mmu:16772|mmu:13645|mmu:16184|mmu:18212|mmu:12189|mmu:15234|mmu:20393|mmu:65086|mmu:12986|mmu:18413	http://www.kegg.jp/kegg-bin/show_pathway?mmu04151+mmu:18414+mmu:16000+mmu:19116+mmu:20750+mmu:18048+mmu:12669+mmu:16772+mmu:13645+mmu:16184+mmu:18212+mmu:12189+mmu:15234+mmu:20393+mmu:65086+mmu:12986+mmu:18413
mmu04630	JAK-STAT signaling pathway	8	261	142	7130	0.148956	0.636811	0.056338	ENSMUSG00000050222|ENSMUSG00000022146|ENSMUSG00000005268|ENSMUSG00000028017|ENSMUSG00000026770|ENSMUSG00000071714|ENSMUSG00000028859|ENSMUSG00000058755	mmu:239114|mmu:18414|mmu:19116|mmu:13645|mmu:16184|mmu:12984|mmu:12986|mmu:18413	http://www.kegg.jp/kegg-bin/show_pathway?mmu04630+mmu:239114+mmu:18414+mmu:19116+mmu:13645+mmu:16184+mmu:12984+mmu:12986+mmu:18413
mmu05143	African trypanosomiasis	3	261	36	7130	0.143563	0.636811	0.0833333	ENSMUSG00000024401|ENSMUSG00000026582|ENSMUSG00000027398	mmu:21926|mmu:20339|mmu:16176	http://www.kegg.jp/kegg-bin/show_pathway?mmu05143+mmu:21926+mmu:20339+mmu:16176
mmu05215	Prostate cancer	6	261	96	7130	0.139166	0.636811	0.0625	ENSMUSG00000020053|ENSMUSG00000055799|ENSMUSG00000028017|ENSMUSG00000026073|ENSMUSG00000043613|ENSMUSG00000017737	mmu:16000|mmu:21415|mmu:13645|mmu:16178|mmu:17392|mmu:17395	http://www.kegg.jp/kegg-bin/show_pathway?mmu05215+mmu:16000+mmu:21415+mmu:13645+mmu:16178+mmu:17392+mmu:17395
mmu05226	Gastric cancer	8	261	143	7130	0.153126	0.636811	0.0559441	ENSMUSG00000055799|ENSMUSG00000040584|ENSMUSG00000028017|ENSMUSG00000029646|ENSMUSG00000027876|ENSMUSG00000028864|ENSMUSG00000002633|ENSMUSG00000049551	mmu:21415|mmu:18671|mmu:13645|mmu:12591|mmu:67709|mmu:15234|mmu:20423|mmu:14371	http://www.kegg.jp/kegg-bin/show_pathway?mmu05226+mmu:21415+mmu:18671+mmu:13645+mmu:12591+mmu:67709+mmu:15234+mmu:20423+mmu:14371
mmu05416	Viral myocarditis	5	261	74	7130	0.133732	0.636811	0.0675676	ENSMUSG00000075122|ENSMUSG00000032796|ENSMUSG00000026401|ENSMUSG00000073406|ENSMUSG00000073402	mmu:12519|mmu:16772|mmu:13137|mmu:14963|mmu:667977	http://www.kegg.jp/kegg-bin/show_pathway?mmu05416+mmu:12519+mmu:16772+mmu:13137+mmu:14963+mmu:667977
mmu04064	NF-kappa B signaling pathway	6	261	102	7130	0.169944	0.655521	0.0588235	ENSMUSG00000056130|ENSMUSG00000024401|ENSMUSG00000029379|ENSMUSG00000029380|ENSMUSG00000058427|ENSMUSG00000027398	mmu:225471|mmu:21926|mmu:330122|mmu:14825|mmu:20310|mmu:16176	http://www.kegg.jp/kegg-bin/show_pathway?mmu04064+mmu:225471+mmu:21926+mmu:330122+mmu:14825+mmu:20310+mmu:16176
mmu04216	Ferroptosis	3	261	39	7130	0.170135	0.655521	0.0769231	ENSMUSG00000027737|ENSMUSG00000005413|ENSMUSG00000079037	mmu:26570|mmu:15368|mmu:19122	http://www.kegg.jp/kegg-bin/show_pathway?mmu04216+mmu:26570+mmu:15368+mmu:19122
mmu05142	Chagas disease	6	261	102	7130	0.169944	0.655521	0.0588235	ENSMUSG00000024164|ENSMUSG00000024401|ENSMUSG00000020826|ENSMUSG00000035385|ENSMUSG00000027398|ENSMUSG00000037411	mmu:12266|mmu:21926|mmu:18126|mmu:20296|mmu:16176|mmu:18787	http://www.kegg.jp/kegg-bin/show_pathway?mmu05142+mmu:12266+mmu:21926+mmu:18126+mmu:20296+mmu:16176+mmu:18787
mmu05167	Kaposi sarcoma-associated herpesvirus infection	10	261	193	7130	0.169569	0.655521	0.0518135	ENSMUSG00000024164|ENSMUSG00000055799|ENSMUSG00000073406|ENSMUSG00000073402|ENSMUSG00000029379|ENSMUSG00000029380|ENSMUSG00000058427|ENSMUSG00000047898|ENSMUSG00000025804|ENSMUSG00000025498	mmu:12266|mmu:21415|mmu:14963|mmu:667977|mmu:330122|mmu:14825|mmu:20310|mmu:12773|mmu:12768|mmu:54123	http://www.kegg.jp/kegg-bin/show_pathway?mmu05167+mmu:12266+mmu:21415+mmu:14963+mmu:667977+mmu:330122+mmu:14825+mmu:20310+mmu:12773+mmu:12768+mmu:54123
mmu05219	Bladder cancer	3	261	39	7130	0.170135	0.655521	0.0769231	ENSMUSG00000022615|ENSMUSG00000028017|ENSMUSG00000017737	mmu:72962|mmu:13645|mmu:17395	http://www.kegg.jp/kegg-bin/show_pathway?mmu05219+mmu:72962+mmu:13645+mmu:17395
mmu05204	Chemical carcinogenesis - DNA adducts	4	261	60	7130	0.17623	0.669164	0.0666667	ENSMUSG00000030711|ENSMUSG00000089960|ENSMUSG00000054630|ENSMUSG00000029727	mmu:20887|mmu:394436|mmu:22238|mmu:13113	http://www.kegg.jp/kegg-bin/show_pathway?mmu05204+mmu:20887+mmu:394436+mmu:22238+mmu:13113
mmu03440	Homologous recombination	3	261	40	7130	0.17929	0.671055	0.075	ENSMUSG00000017146|ENSMUSG00000030528|ENSMUSG00000026196	mmu:12189|mmu:12144|mmu:12021	http://www.kegg.jp/kegg-bin/show_pathway?mmu03440+mmu:12189+mmu:12144+mmu:12021
mmu00140	Steroid hormone biosynthesis	4	261	61	7130	0.183573	0.677412	0.0655738	ENSMUSG00000022445|ENSMUSG00000089960|ENSMUSG00000054630|ENSMUSG00000029727	mmu:76279|mmu:394436|mmu:22238|mmu:13113	http://www.kegg.jp/kegg-bin/show_pathway?mmu00140+mmu:76279+mmu:394436+mmu:22238+mmu:13113
mmu00515	Mannose type O-glycan biosynthesis	2	261	23	7130	0.205109	0.746368	0.0869565	ENSMUSG00000028538|ENSMUSG00000055373	mmu:20441|mmu:14348	http://www.kegg.jp/kegg-bin/show_pathway?mmu00515+mmu:20441+mmu:14348
mmu00053	Ascorbate and aldarate metabolism	2	261	24	7130	0.218694	0.774294	0.0833333	ENSMUSG00000089960|ENSMUSG00000054630	mmu:394436|mmu:22238	http://www.kegg.jp/kegg-bin/show_pathway?mmu00053+mmu:394436+mmu:22238
mmu00790	Folate biosynthesis	2	261	24	7130	0.218694	0.774294	0.0833333	ENSMUSG00000028766|ENSMUSG00000052131	mmu:11647|mmu:11997	http://www.kegg.jp/kegg-bin/show_pathway?mmu00790+mmu:11647+mmu:11997
mmu00601	Glycosphingolipid biosynthesis - lacto and neolacto series	2	261	25	7130	0.232353	0.794789	0.08	ENSMUSG00000028538|ENSMUSG00000055373	mmu:20441|mmu:14348	http://www.kegg.jp/kegg-bin/show_pathway?mmu00601+mmu:20441+mmu:14348
mmu04217	Necroptosis	7	261	137	7130	0.235797	0.794789	0.0510949	ENSMUSG00000024810|ENSMUSG00000032691|ENSMUSG00000056130|ENSMUSG00000046971|ENSMUSG00000024401|ENSMUSG00000027399|ENSMUSG00000027398	mmu:77125|mmu:216799|mmu:225471|mmu:271844|mmu:21926|mmu:16175|mmu:16176	http://www.kegg.jp/kegg-bin/show_pathway?mmu04217+mmu:77125+mmu:216799+mmu:225471+mmu:271844+mmu:21926+mmu:16175+mmu:16176
mmu04623	Cytosolic DNA-sensing pathway	3	261	46	7130	0.236617	0.794789	0.0652174	ENSMUSG00000024810|ENSMUSG00000027398|ENSMUSG00000025498	mmu:77125|mmu:16176|mmu:54123	http://www.kegg.jp/kegg-bin/show_pathway?mmu04623+mmu:77125+mmu:16176+mmu:54123
mmu04930	Type II diabetes mellitus	3	261	46	7130	0.236617	0.794789	0.0652174	ENSMUSG00000020080|ENSMUSG00000025877|ENSMUSG00000024401	mmu:216019|mmu:212032|mmu:21926	http://www.kegg.jp/kegg-bin/show_pathway?mmu04930+mmu:216019+mmu:212032+mmu:21926
mmu04979	Cholesterol metabolism	3	261	47	7130	0.24648	0.817439	0.0638298	ENSMUSG00000040505|ENSMUSG00000024254|ENSMUSG00000002289	mmu:27409|mmu:67470|mmu:57875	http://www.kegg.jp/kegg-bin/show_pathway?mmu04979+mmu:27409+mmu:67470+mmu:57875
mmu02010	ABC transporters	3	261	48	7130	0.256406	0.834722	0.0625	ENSMUSG00000040584|ENSMUSG00000040505|ENSMUSG00000024254	mmu:18671|mmu:27409|mmu:67470	http://www.kegg.jp/kegg-bin/show_pathway?mmu02010+mmu:18671+mmu:27409+mmu:67470
mmu04122	Sulfur relay system	1	261	8	7130	0.258063	0.834722	0.125	ENSMUSG00000071711	mmu:246221	http://www.kegg.jp/kegg-bin/show_pathway?mmu04122+mmu:246221
mmu00520	Amino sugar and nucleotide sugar metabolism	3	261	51	7130	0.286476	0.915324	0.0588235	ENSMUSG00000020080|ENSMUSG00000025877|ENSMUSG00000026450	mmu:216019|mmu:212032|mmu:71884	http://www.kegg.jp/kegg-bin/show_pathway?mmu00520+mmu:216019+mmu:212032+mmu:71884
mmu01230	Biosynthesis of amino acids	4	261	76	7130	0.302821	0.934307	0.0526316	ENSMUSG00000022546|ENSMUSG00000031173|ENSMUSG00000019987|ENSMUSG00000025991	mmu:76282|mmu:18416|mmu:11846|mmu:227231	http://www.kegg.jp/kegg-bin/show_pathway?mmu01230+mmu:76282+mmu:18416+mmu:11846+mmu:227231
mmu04614	Renin-angiotensin system	2	261	30	7130	0.300989	0.934307	0.0666667	ENSMUSG00000063903|ENSMUSG00000022225	mmu:16612|mmu:17228	http://www.kegg.jp/kegg-bin/show_pathway?mmu04614+mmu:16612+mmu:17228
mmu04978	Mineral absorption	3	261	53	7130	0.306681	0.934307	0.0566038	ENSMUSG00000020829|ENSMUSG00000005413|ENSMUSG00000054640	mmu:52466|mmu:15368|mmu:20541	http://www.kegg.jp/kegg-bin/show_pathway?mmu04978+mmu:52466+mmu:15368+mmu:20541
mmu05205	Proteoglycans in cancer	9	261	199	7130	0.305382	0.934307	0.0452261	ENSMUSG00000020053|ENSMUSG00000038086|ENSMUSG00000024401|ENSMUSG00000028864|ENSMUSG00000046223|ENSMUSG00000050368|ENSMUSG00000002633|ENSMUSG00000049551|ENSMUSG00000017737	mmu:16000|mmu:69253|mmu:21926|mmu:15234|mmu:18793|mmu:15430|mmu:20423|mmu:14371|mmu:17395	http://www.kegg.jp/kegg-bin/show_pathway?mmu05205+mmu:16000+mmu:69253+mmu:21926+mmu:15234+mmu:18793+mmu:15430+mmu:20423+mmu:14371+mmu:17395
mmu05412	Arrhythmogenic right ventricular cardiomyopathy	4	261	77	7130	0.311156	0.937046	0.0519481	ENSMUSG00000055799|ENSMUSG00000032796|ENSMUSG00000052374|ENSMUSG00000054640	mmu:21415|mmu:16772|mmu:11472|mmu:20541	http://www.kegg.jp/kegg-bin/show_pathway?mmu05412+mmu:21415+mmu:16772+mmu:11472+mmu:20541
mmu04742	Taste transduction	3	261	54	7130	0.316808	0.943223	0.0555556	ENSMUSG00000046159|ENSMUSG00000000216|ENSMUSG00000009246	mmu:12671|mmu:20278|mmu:56843	http://www.kegg.jp/kegg-bin/show_pathway?mmu04742+mmu:12671+mmu:20278+mmu:56843
mmu00130	Ubiquinone and other terpenoid-quinone biosynthesis	1	261	11	7130	0.33669	0.991155	0.0909091	ENSMUSG00000029445	mmu:15445	http://www.kegg.jp/kegg-bin/show_pathway?mmu00130+mmu:15445
mmu00010	Glycolysis / Gluconeogenesis	2	261	63	7130	0.677469	0.99998	0.031746	ENSMUSG00000020080|ENSMUSG00000025877	mmu:216019|mmu:212032	http://www.kegg.jp/kegg-bin/show_pathway?mmu00010+mmu:216019+mmu:212032
mmu00071	Fatty acid degradation	1	261	47	7130	0.827704	0.99998	0.0212766	ENSMUSG00000021416	mmu:69123	http://www.kegg.jp/kegg-bin/show_pathway?mmu00071+mmu:69123
mmu00100	Steroid biosynthesis	1	261	19	7130	0.508097	0.99998	0.0526316	ENSMUSG00000026818	mmu:12613	http://www.kegg.jp/kegg-bin/show_pathway?mmu00100+mmu:12613
mmu00230	Purine metabolism	5	261	131	7130	0.52691	0.99998	0.0381679	ENSMUSG00000020649|ENSMUSG00000075543|ENSMUSG00000011148|ENSMUSG00000054958|ENSMUSG00000030978	mmu:20135|mmu:231903|mmu:11565|mmu:230718|mmu:20133	http://www.kegg.jp/kegg-bin/show_pathway?mmu00230+mmu:20135+mmu:231903+mmu:11565+mmu:230718+mmu:20133
mmu00260	Glycine, serine and threonine metabolism	1	261	39	7130	0.767387	0.99998	0.025641	ENSMUSG00000009614	mmu:192166	http://www.kegg.jp/kegg-bin/show_pathway?mmu00260+mmu:192166
mmu00270	Cysteine and methionine metabolism	2	261	51	7130	0.562315	0.99998	0.0392157	ENSMUSG00000071711|ENSMUSG00000029772	mmu:246221|mmu:74340	http://www.kegg.jp/kegg-bin/show_pathway?mmu00270+mmu:246221+mmu:74340
mmu00330	Arginine and proline metabolism	2	261	51	7130	0.562315	0.99998	0.0392157	ENSMUSG00000020826|ENSMUSG00000019987	mmu:18126|mmu:11846	http://www.kegg.jp/kegg-bin/show_pathway?mmu00330+mmu:18126+mmu:11846
mmu00340	Histidine metabolism	1	261	23	7130	0.57645	0.99998	0.0434783	ENSMUSG00000027360	mmu:15186	http://www.kegg.jp/kegg-bin/show_pathway?mmu00340+mmu:15186
mmu00350	Tyrosine metabolism	1	261	37	7130	0.749273	0.99998	0.027027	ENSMUSG00000029445	mmu:15445	http://www.kegg.jp/kegg-bin/show_pathway?mmu00350+mmu:15445
mmu00360	Phenylalanine metabolism	1	261	20	7130	0.526152	0.99998	0.05	ENSMUSG00000029445	mmu:15445	http://www.kegg.jp/kegg-bin/show_pathway?mmu00360+mmu:15445
mmu00380	Tryptophan metabolism	1	261	46	7130	0.821114	0.99998	0.0217391	ENSMUSG00000028011	mmu:56720	http://www.kegg.jp/kegg-bin/show_pathway?mmu00380+mmu:56720
mmu00410	beta-Alanine metabolism	1	261	31	7130	0.686062	0.99998	0.0322581	ENSMUSG00000033308	mmu:99586	http://www.kegg.jp/kegg-bin/show_pathway?mmu00410+mmu:99586
mmu00480	Glutathione metabolism	2	261	70	7130	0.732516	0.99998	0.0285714	ENSMUSG00000020649|ENSMUSG00000030978	mmu:20135|mmu:20133	http://www.kegg.jp/kegg-bin/show_pathway?mmu00480+mmu:20135+mmu:20133
mmu00512	Mucin type O-glycan biosynthesis	1	261	31	7130	0.686062	0.99998	0.0322581	ENSMUSG00000074004	mmu:272411	http://www.kegg.jp/kegg-bin/show_pathway?mmu00512+mmu:272411
mmu00513	Various types of N-glycan biosynthesis	1	261	39	7130	0.767387	0.99998	0.025641	ENSMUSG00000028538	mmu:20441	http://www.kegg.jp/kegg-bin/show_pathway?mmu00513+mmu:20441
mmu00514	Other types of O-glycan biosynthesis	1	261	42	7130	0.792142	0.99998	0.0238095	ENSMUSG00000028538	mmu:20441	http://www.kegg.jp/kegg-bin/show_pathway?mmu00514+mmu:20441
mmu00533	Glycosaminoglycan biosynthesis - keratan sulfate	1	261	14	7130	0.407013	0.99998	0.0714286	ENSMUSG00000028538	mmu:20441	http://www.kegg.jp/kegg-bin/show_pathway?mmu00533+mmu:20441
mmu00564	Glycerophospholipid metabolism	1	261	97	7130	0.973811	0.99998	0.0103093	ENSMUSG00000046971	mmu:271844	http://www.kegg.jp/kegg-bin/show_pathway?mmu00564+mmu:271844
mmu00565	Ether lipid metabolism	2	261	47	7130	0.517936	0.99998	0.0425532	ENSMUSG00000046971|ENSMUSG00000049721	mmu:271844|mmu:53897	http://www.kegg.jp/kegg-bin/show_pathway?mmu00565+mmu:271844+mmu:53897
mmu00590	Arachidonic acid metabolism	2	261	67	7130	0.709969	0.99998	0.0298507	ENSMUSG00000046971|ENSMUSG00000020377	mmu:271844|mmu:17001	http://www.kegg.jp/kegg-bin/show_pathway?mmu00590+mmu:271844+mmu:17001
mmu00591	Linoleic acid metabolism	2	261	37	7130	0.394924	0.99998	0.0540541	ENSMUSG00000046971|ENSMUSG00000029727	mmu:271844|mmu:13113	http://www.kegg.jp/kegg-bin/show_pathway?mmu00591+mmu:271844+mmu:13113
mmu00592	alpha-Linolenic acid metabolism	1	261	25	7130	0.60699	0.99998	0.04	ENSMUSG00000046971	mmu:271844	http://www.kegg.jp/kegg-bin/show_pathway?mmu00592+mmu:271844
mmu00600	Sphingolipid metabolism	2	261	46	7130	0.506384	0.99998	0.0434783	ENSMUSG00000045019|ENSMUSG00000049721	mmu:171168|mmu:53897	http://www.kegg.jp/kegg-bin/show_pathway?mmu00600+mmu:171168+mmu:53897
mmu00603	Glycosphingolipid biosynthesis - globo and isoglobo series	1	261	16	7130	0.449718	0.99998	0.0625	ENSMUSG00000055373	mmu:14348	http://www.kegg.jp/kegg-bin/show_pathway?mmu00603+mmu:14348
mmu00604	Glycosphingolipid biosynthesis - ganglio series	1	261	15	7130	0.428763	0.99998	0.0666667	ENSMUSG00000006731	mmu:14421	http://www.kegg.jp/kegg-bin/show_pathway?mmu00604+mmu:14421
mmu00630	Glyoxylate and dicarboxylate metabolism	1	261	31	7130	0.686062	0.99998	0.0322581	ENSMUSG00000027870	mmu:56185	http://www.kegg.jp/kegg-bin/show_pathway?mmu00630+mmu:56185
mmu00730	Thiamine metabolism	1	261	15	7130	0.428763	0.99998	0.0666667	ENSMUSG00000028766	mmu:11647	http://www.kegg.jp/kegg-bin/show_pathway?mmu00730+mmu:11647
mmu00760	Nicotinate and nicotinamide metabolism	2	261	39	7130	0.420766	0.99998	0.0512821	ENSMUSG00000029082|ENSMUSG00000054958	mmu:12182|mmu:230718	http://www.kegg.jp/kegg-bin/show_pathway?mmu00760+mmu:12182+mmu:230718
mmu00770	Pantothenate and CoA biosynthesis	1	261	20	7130	0.526152	0.99998	0.05	ENSMUSG00000033308	mmu:99586	http://www.kegg.jp/kegg-bin/show_pathway?mmu00770+mmu:99586
mmu00980	Metabolism of xenobiotics by cytochrome P450	2	261	60	7130	0.651201	0.99998	0.0333333	ENSMUSG00000089960|ENSMUSG00000054630	mmu:394436|mmu:22238	http://www.kegg.jp/kegg-bin/show_pathway?mmu00980+mmu:394436+mmu:22238
mmu00982	Drug metabolism - cytochrome P450	3	261	61	7130	0.387483	0.99998	0.0491803	ENSMUSG00000089960|ENSMUSG00000040181|ENSMUSG00000054630	mmu:394436|mmu:14261|mmu:22238	http://www.kegg.jp/kegg-bin/show_pathway?mmu00982+mmu:394436+mmu:14261+mmu:22238
mmu01100	Metabolic pathways	54	261	1481	7130	0.538609	0.99998	0.0364619	ENSMUSG00000022126|ENSMUSG00000020080|ENSMUSG00000068877|ENSMUSG00000033308|ENSMUSG00000046008|ENSMUSG00000042179|ENSMUSG00000020649|ENSMUSG00000028011|ENSMUSG00000009614|ENSMUSG00000022615|ENSMUSG00000045019|ENSMUSG00000006731|ENSMUSG00000015134|ENSMUSG00000046971|ENSMUSG00000025877|ENSMUSG00000026818|ENSMUSG00000029445|ENSMUSG00000075543|ENSMUSG00000089789|ENSMUSG00000027870|ENSMUSG00000053279|…	mmu:16365|mmu:216019|mmu:20342|mmu:99586|mmu:69060|mmu:18946|mmu:20135|mmu:56720|mmu:192166|mmu:72962|mmu:171168|mmu:14421|mmu:56847|mmu:271844|mmu:212032|mmu:12613|mmu:15445|mmu:231903|mmu:107605|mmu:56185|mmu:11668|mmu:26358|mmu:76282|mmu:170768|mmu:14933|mmu:246221|mmu:12346|mmu:11565|mmu:18416|mmu:17001|mmu:20441|mmu:18126|mmu:394436|mmu:11647|mmu:15368|mmu:11846|mmu:72269|mmu:74340|mmu:22238…	http://www.kegg.jp/kegg-bin/show_pathway?mmu01100+mmu:16365+mmu:216019+mmu:20342+mmu:99586+mmu:69060+mmu:18946+mmu:20135+mmu:56720+mmu:192166+mmu:72962+mmu:171168+mmu:14421+mmu:56847+mmu:271844+mmu:212032+mmu:12613+mmu:15445+mmu:231903+mmu:107605+mmu:56185+mmu:11668+mmu:26358+mmu:76282+mmu:170768+mmu:14933+mmu:246221+mmu:12346+mmu:11565+mmu:18416+mmu:17001+mmu:20441+mmu:18126+mmu:394436+mmu:11647…
mmu01200	Carbon metabolism	5	261	118	7130	0.434929	0.99998	0.0423729	ENSMUSG00000020080|ENSMUSG00000025877|ENSMUSG00000027870|ENSMUSG00000022546|ENSMUSG00000025991	mmu:216019|mmu:212032|mmu:56185|mmu:76282|mmu:227231	http://www.kegg.jp/kegg-bin/show_pathway?mmu01200+mmu:216019+mmu:212032+mmu:56185+mmu:76282+mmu:227231
mmu01210	2-Oxocarboxylic acid metabolism	1	261	18	7130	0.489357	0.99998	0.0555556	ENSMUSG00000022546	mmu:76282	http://www.kegg.jp/kegg-bin/show_pathway?mmu01210+mmu:76282
mmu01240	Biosynthesis of cofactors	6	261	145	7130	0.439372	0.99998	0.0413793	ENSMUSG00000028011|ENSMUSG00000029445|ENSMUSG00000011148|ENSMUSG00000089960|ENSMUSG00000028766|ENSMUSG00000054630	mmu:56720|mmu:15445|mmu:11565|mmu:394436|mmu:11647|mmu:22238	http://www.kegg.jp/kegg-bin/show_pathway?mmu01240+mmu:56720+mmu:15445+mmu:11565+mmu:394436+mmu:11647+mmu:22238
mmu01521	EGFR tyrosine kinase inhibitor resistance	3	261	78	7130	0.548435	0.99998	0.0384615	ENSMUSG00000020053|ENSMUSG00000028017|ENSMUSG00000028864	mmu:16000|mmu:13645|mmu:15234	http://www.kegg.jp/kegg-bin/show_pathway?mmu01521+mmu:16000+mmu:13645+mmu:15234
mmu01522	Endocrine resistance	2	261	93	7130	0.860426	0.99998	0.0215054	ENSMUSG00000020053|ENSMUSG00000017737	mmu:16000|mmu:17395	http://www.kegg.jp/kegg-bin/show_pathway?mmu01522+mmu:16000+mmu:17395
mmu01524	Platinum drug resistance	2	261	80	7130	0.79719	0.99998	0.025	ENSMUSG00000020914|ENSMUSG00000017146	mmu:21973|mmu:12189	http://www.kegg.jp/kegg-bin/show_pathway?mmu01524+mmu:21973+mmu:12189
mmu03060	Protein export	1	261	27	7130	0.635336	0.99998	0.037037	ENSMUSG00000112449	mmu:665155	http://www.kegg.jp/kegg-bin/show_pathway?mmu03060+mmu:665155
mmu04010	MAPK signaling pathway	11	261	287	7130	0.482363	0.99998	0.0383275	ENSMUSG00000020053|ENSMUSG00000066513|ENSMUSG00000046971|ENSMUSG00000024401|ENSMUSG00000028017|ENSMUSG00000055254|ENSMUSG00000021708|ENSMUSG00000028864|ENSMUSG00000027399|ENSMUSG00000027398|ENSMUSG00000037887	mmu:16000|mmu:18048|mmu:271844|mmu:21926|mmu:13645|mmu:18212|mmu:19418|mmu:15234|mmu:16175|mmu:16176|mmu:18218	http://www.kegg.jp/kegg-bin/show_pathway?mmu04010+mmu:16000+mmu:18048+mmu:271844+mmu:21926+mmu:13645+mmu:18212+mmu:19418+mmu:15234+mmu:16175+mmu:16176+mmu:18218
mmu04012	ErbB signaling pathway	1	261	84	7130	0.957204	0.99998	0.0119048	ENSMUSG00000028017	mmu:13645	http://www.kegg.jp/kegg-bin/show_pathway?mmu04012+mmu:13645
mmu04014	Ras signaling pathway	7	261	222	7130	0.71049	0.99998	0.0315315	ENSMUSG00000020053|ENSMUSG00000066513|ENSMUSG00000046971|ENSMUSG00000028017|ENSMUSG00000055254|ENSMUSG00000021708|ENSMUSG00000028864	mmu:16000|mmu:18048|mmu:271844|mmu:13645|mmu:18212|mmu:19418|mmu:15234	http://www.kegg.jp/kegg-bin/show_pathway?mmu04014+mmu:16000+mmu:18048+mmu:271844+mmu:13645+mmu:18212+mmu:19418+mmu:15234
mmu04015	Rap1 signaling pathway	7	261	203	7130	0.618899	0.99998	0.0344828	ENSMUSG00000020053|ENSMUSG00000066513|ENSMUSG00000028017|ENSMUSG00000018500|ENSMUSG00000028864|ENSMUSG00000030786|ENSMUSG00000036832	mmu:16000|mmu:18048|mmu:13645|mmu:11541|mmu:15234|mmu:16409|mmu:65086	http://www.kegg.jp/kegg-bin/show_pathway?mmu04015+mmu:16000+mmu:18048+mmu:13645+mmu:11541+mmu:15234+mmu:16409+mmu:65086
mmu04022	cGMP-PKG signaling pathway	4	261	165	7130	0.860306	0.99998	0.0242424	ENSMUSG00000045318|ENSMUSG00000033717|ENSMUSG00000054640|ENSMUSG00000029334	mmu:11553|mmu:11551|mmu:20541|mmu:19092	http://www.kegg.jp/kegg-bin/show_pathway?mmu04022+mmu:11553+mmu:11551+mmu:20541+mmu:19092
mmu04024	cAMP signaling pathway	7	261	202	7130	0.61367	0.99998	0.0346535	ENSMUSG00000035431|ENSMUSG00000022383|ENSMUSG00000027524|ENSMUSG00000032773|ENSMUSG00000045502|ENSMUSG00000028635|ENSMUSG00000047904	mmu:20605|mmu:19013|mmu:13616|mmu:12669|mmu:80885|mmu:13615|mmu:20606	http://www.kegg.jp/kegg-bin/show_pathway?mmu04024+mmu:20605+mmu:19013+mmu:13616+mmu:12669+mmu:80885+mmu:13615+mmu:20606
mmu04068	FoxO signaling pathway	4	261	124	7130	0.671274	0.99998	0.0322581	ENSMUSG00000020053|ENSMUSG00000025813|ENSMUSG00000028017|ENSMUSG00000019970	mmu:16000|mmu:26557|mmu:13645|mmu:20393	http://www.kegg.jp/kegg-bin/show_pathway?mmu04068+mmu:16000+mmu:26557+mmu:13645+mmu:20393
mmu04071	Sphingolipid signaling pathway	2	261	119	7130	0.93625	0.99998	0.0168067	ENSMUSG00000045019|ENSMUSG00000024401	mmu:171168|mmu:21926	http://www.kegg.jp/kegg-bin/show_pathway?mmu04071+mmu:171168+mmu:21926
mmu04072	Phospholipase D signaling pathway	5	261	143	7130	0.605578	0.99998	0.034965	ENSMUSG00000046971|ENSMUSG00000028017|ENSMUSG00000026432|ENSMUSG00000036832|ENSMUSG00000026180	mmu:271844|mmu:13645|mmu:26361|mmu:65086|mmu:12765	http://www.kegg.jp/kegg-bin/show_pathway?mmu04072+mmu:271844+mmu:13645+mmu:26361+mmu:65086+mmu:12765
mmu04110	Cell cycle	4	261	124	7130	0.671274	0.99998	0.0322581	ENSMUSG00000038379|ENSMUSG00000017499|ENSMUSG00000027379|ENSMUSG00000037664	mmu:22137|mmu:23834|mmu:12235|mmu:12577	http://www.kegg.jp/kegg-bin/show_pathway?mmu04110+mmu:22137+mmu:23834+mmu:12235+mmu:12577
mmu04114	Oocyte meiosis	2	261	112	7130	0.920956	0.99998	0.0178571	ENSMUSG00000020053|ENSMUSG00000027379	mmu:16000|mmu:12235	http://www.kegg.jp/kegg-bin/show_pathway?mmu04114+mmu:16000+mmu:12235
mmu04115	p53 signaling pathway	3	261	72	7130	0.494199	0.99998	0.0416667	ENSMUSG00000020649|ENSMUSG00000020053|ENSMUSG00000037411	mmu:20135|mmu:16000|mmu:18787	http://www.kegg.jp/kegg-bin/show_pathway?mmu04115+mmu:20135+mmu:16000+mmu:18787
mmu04120	Ubiquitin mediated proteolysis	1	261	143	7130	0.995428	0.99998	0.00699301	ENSMUSG00000017146	mmu:12189	http://www.kegg.jp/kegg-bin/show_pathway?mmu04120+mmu:12189
mmu04140	Autophagy - animal	1	261	137	7130	0.994255	0.99998	0.00729927	ENSMUSG00000025467	mmu:22264	http://www.kegg.jp/kegg-bin/show_pathway?mmu04140+mmu:22264
mmu04144	Endocytosis	5	261	258	7130	0.963385	0.99998	0.0193798	ENSMUSG00000086040|ENSMUSG00000026770|ENSMUSG00000073406|ENSMUSG00000073402|ENSMUSG00000026180	mmu:330319|mmu:16184|mmu:14963|mmu:667977|mmu:12765	http://www.kegg.jp/kegg-bin/show_pathway?mmu04144+mmu:330319+mmu:16184+mmu:14963+mmu:667977+mmu:12765
mmu04145	Phagosome	6	261	162	7130	0.547562	0.99998	0.037037	ENSMUSG00000024164|ENSMUSG00000030162|ENSMUSG00000073406|ENSMUSG00000073402|ENSMUSG00000030786|ENSMUSG00000025044	mmu:12266|mmu:108078|mmu:14963|mmu:667977|mmu:16409|mmu:20288	http://www.kegg.jp/kegg-bin/show_pathway?mmu04145+mmu:12266+mmu:108078+mmu:14963+mmu:667977+mmu:16409+mmu:20288
mmu04146	Peroxisome	3	261	86	7130	0.61518	0.99998	0.0348837	ENSMUSG00000021416|ENSMUSG00000027870|ENSMUSG00000020826	mmu:69123|mmu:56185|mmu:18126	http://www.kegg.jp/kegg-bin/show_pathway?mmu04146+mmu:69123+mmu:56185+mmu:18126
mmu04150	mTOR signaling pathway	4	261	150	7130	0.805509	0.99998	0.0266667	ENSMUSG00000020053|ENSMUSG00000024401|ENSMUSG00000019970|ENSMUSG00000049551	mmu:16000|mmu:21926|mmu:20393|mmu:14371	http://www.kegg.jp/kegg-bin/show_pathway?mmu04150+mmu:16000+mmu:21926+mmu:20393+mmu:14371
mmu04152	AMPK signaling pathway	2	261	122	7130	0.94191	0.99998	0.0163934	ENSMUSG00000020053|ENSMUSG00000026773	mmu:16000|mmu:170768	http://www.kegg.jp/kegg-bin/show_pathway?mmu04152+mmu:16000+mmu:170768
mmu04210	Apoptosis	2	261	134	7130	0.960127	0.99998	0.0149254	ENSMUSG00000024401|ENSMUSG00000071714	mmu:21926|mmu:12984	http://www.kegg.jp/kegg-bin/show_pathway?mmu04210+mmu:21926+mmu:12984
mmu04211	Longevity regulating pathway	1	261	87	7130	0.961787	0.99998	0.0114943	ENSMUSG00000020053	mmu:16000	http://www.kegg.jp/kegg-bin/show_pathway?mmu04211+mmu:16000
mmu04213	Longevity regulating pathway - multiple species	1	261	60	7130	0.894289	0.99998	0.0166667	ENSMUSG00000020053	mmu:16000	http://www.kegg.jp/kegg-bin/show_pathway?mmu04213+mmu:16000
mmu04218	Cellular senescence	4	261	167	7130	0.866518	0.99998	0.0239521	ENSMUSG00000073406|ENSMUSG00000073402|ENSMUSG00000027399|ENSMUSG00000037411	mmu:14963|mmu:667977|mmu:16175|mmu:18787	http://www.kegg.jp/kegg-bin/show_pathway?mmu04218+mmu:14963+mmu:667977+mmu:16175+mmu:18787
mmu04260	Cardiac muscle contraction	2	261	83	7130	0.813707	0.99998	0.0240964	ENSMUSG00000054640|ENSMUSG00000038239	mmu:20541|mmu:15464	http://www.kegg.jp/kegg-bin/show_pathway?mmu04260+mmu:20541+mmu:15464
mmu04261	Adrenergic signaling in cardiomyocytes	1	261	146	7130	0.995921	0.99998	0.00684932	ENSMUSG00000054640	mmu:20541	http://www.kegg.jp/kegg-bin/show_pathway?mmu04261+mmu:20541
mmu04270	Vascular smooth muscle contraction	6	261	133	7130	0.360251	0.99998	0.0451128	ENSMUSG00000027524|ENSMUSG00000046971|ENSMUSG00000018500|ENSMUSG00000026432|ENSMUSG00000028635|ENSMUSG00000030666	mmu:13616|mmu:271844|mmu:11541|mmu:26361|mmu:13615|mmu:116903	http://www.kegg.jp/kegg-bin/show_pathway?mmu04270+mmu:13616+mmu:271844+mmu:11541+mmu:26361+mmu:13615+mmu:116903
mmu04310	Wnt signaling pathway	3	261	158	7130	0.933334	0.99998	0.0189873	ENSMUSG00000055799|ENSMUSG00000018623|ENSMUSG00000049551	mmu:21415|mmu:17393|mmu:14371	http://www.kegg.jp/kegg-bin/show_pathway?mmu04310+mmu:21415+mmu:17393+mmu:14371
mmu04340	Hedgehog signaling pathway	2	261	53	7130	0.583387	0.99998	0.0377358	ENSMUSG00000022687|ENSMUSG00000002633	mmu:117606|mmu:20423	http://www.kegg.jp/kegg-bin/show_pathway?mmu04340+mmu:117606+mmu:20423
mmu04350	TGF-beta signaling pathway	4	261	92	7130	0.436553	0.99998	0.0434783	ENSMUSG00000024401|ENSMUSG00000041324|ENSMUSG00000023047|ENSMUSG00000036867	mmu:21926|mmu:16323|mmu:110542|mmu:17130	http://www.kegg.jp/kegg-bin/show_pathway?mmu04350+mmu:21926+mmu:16323+mmu:110542+mmu:17130
mmu04360	Axon guidance	6	261	178	7130	0.640119	0.99998	0.0337079	ENSMUSG00000022687|ENSMUSG00000029869|ENSMUSG00000027716|ENSMUSG00000020019|ENSMUSG00000038264|ENSMUSG00000002633	mmu:117606|mmu:13848|mmu:22065|mmu:57764|mmu:20361|mmu:20423	http://www.kegg.jp/kegg-bin/show_pathway?mmu04360+mmu:117606+mmu:13848+mmu:22065+mmu:57764+mmu:20361+mmu:20423
mmu04370	VEGF signaling pathway	1	261	57	7130	0.881665	0.99998	0.0175439	ENSMUSG00000046971	mmu:271844	http://www.kegg.jp/kegg-bin/show_pathway?mmu04370+mmu:271844
mmu04371	Apelin signaling pathway	5	261	130	7130	0.520047	0.99998	0.0384615	ENSMUSG00000037010|ENSMUSG00000029304|ENSMUSG00000020826|ENSMUSG00000054640|ENSMUSG00000037411	mmu:30878|mmu:20750|mmu:18126|mmu:20541|mmu:18787	http://www.kegg.jp/kegg-bin/show_pathway?mmu04371+mmu:30878+mmu:20750+mmu:18126+mmu:20541+mmu:18787
mmu04390	Hippo signaling pathway	3	261	155	7130	0.927684	0.99998	0.0193548	ENSMUSG00000055799|ENSMUSG00000049551|ENSMUSG00000037411	mmu:21415|mmu:14371|mmu:18787	http://www.kegg.jp/kegg-bin/show_pathway?mmu04390+mmu:21415+mmu:14371+mmu:18787
mmu04510	Focal adhesion	5	261	197	7130	0.854061	0.99998	0.0253807	ENSMUSG00000020053|ENSMUSG00000029304|ENSMUSG00000032796|ENSMUSG00000028017|ENSMUSG00000028864	mmu:16000|mmu:20750|mmu:16772|mmu:13645|mmu:15234	http://www.kegg.jp/kegg-bin/show_pathway?mmu04510+mmu:16000+mmu:20750+mmu:16772+mmu:13645+mmu:15234
mmu04512	ECM-receptor interaction	4	261	86	7130	0.38666	0.99998	0.0465116	ENSMUSG00000029304|ENSMUSG00000032796|ENSMUSG00000020330|ENSMUSG00000059049	mmu:20750|mmu:16772|mmu:15366|mmu:329872	http://www.kegg.jp/kegg-bin/show_pathway?mmu04512+mmu:20750+mmu:16772+mmu:15366+mmu:329872
mmu04520	Adherens junction	1	261	70	7130	0.927447	0.99998	0.0142857	ENSMUSG00000055799	mmu:21415	http://www.kegg.jp/kegg-bin/show_pathway?mmu04520+mmu:21415
mmu04530	Tight junction	2	261	156	7130	0.980317	0.99998	0.0128205	ENSMUSG00000050520|ENSMUSG00000001739	mmu:54420|mmu:60363	http://www.kegg.jp/kegg-bin/show_pathway?mmu04530+mmu:54420+mmu:60363
mmu04540	Gap junction	2	261	85	7130	0.824042	0.99998	0.0235294	ENSMUSG00000028017|ENSMUSG00000029334	mmu:13645|mmu:19092	http://www.kegg.jp/kegg-bin/show_pathway?mmu04540+mmu:13645+mmu:19092
mmu04550	Signaling pathways regulating pluripotency of stem cells	3	261	126	7130	0.846196	0.99998	0.0238095	ENSMUSG00000020053|ENSMUSG00000041324|ENSMUSG00000049551	mmu:16000|mmu:16323|mmu:14371	http://www.kegg.jp/kegg-bin/show_pathway?mmu04550+mmu:16000+mmu:16323+mmu:14371
mmu04611	Platelet activation	2	261	118	7130	0.934251	0.99998	0.0169492	ENSMUSG00000046971|ENSMUSG00000029334	mmu:271844|mmu:19092	http://www.kegg.jp/kegg-bin/show_pathway?mmu04611+mmu:271844+mmu:19092
mmu04612	Antigen processing and presentation	3	261	74	7130	0.512643	0.99998	0.0405405	ENSMUSG00000024401|ENSMUSG00000073406|ENSMUSG00000073402	mmu:21926|mmu:14963|mmu:667977	http://www.kegg.jp/kegg-bin/show_pathway?mmu04612+mmu:21926+mmu:14963+mmu:667977
mmu04613	Neutrophil extracellular trap formation	5	261	163	7130	0.718492	0.99998	0.0306748	ENSMUSG00000060981|ENSMUSG00000024164|ENSMUSG00000030786|ENSMUSG00000026580|ENSMUSG00000025330	mmu:69386|mmu:12266|mmu:16409|mmu:20344|mmu:18602	http://www.kegg.jp/kegg-bin/show_pathway?mmu04613+mmu:69386+mmu:12266+mmu:16409+mmu:20344+mmu:18602
mmu04622	RIG-I-like receptor signaling pathway	2	261	52	7130	0.572945	0.99998	0.0384615	ENSMUSG00000024401|ENSMUSG00000025498	mmu:21926|mmu:54123	http://www.kegg.jp/kegg-bin/show_pathway?mmu04622+mmu:21926+mmu:54123
mmu04650	Natural killer cell mediated cytotoxicity	1	261	98	7130	0.974783	0.99998	0.0102041	ENSMUSG00000024401	mmu:21926	http://www.kegg.jp/kegg-bin/show_pathway?mmu04650+mmu:21926
mmu04658	Th1 and Th2 cell differentiation	1	261	86	7130	0.960316	0.99998	0.0116279	ENSMUSG00000026770	mmu:16184	http://www.kegg.jp/kegg-bin/show_pathway?mmu04658+mmu:16184
mmu04659	Th17 cell differentiation	2	261	102	7130	0.893064	0.99998	0.0196078	ENSMUSG00000026770|ENSMUSG00000027398	mmu:16184|mmu:16176	http://www.kegg.jp/kegg-bin/show_pathway?mmu04659+mmu:16184+mmu:16176
mmu04660	T cell receptor signaling pathway	2	261	101	7130	0.889821	0.99998	0.019802	ENSMUSG00000024401|ENSMUSG00000026011	mmu:21926|mmu:12477	http://www.kegg.jp/kegg-bin/show_pathway?mmu04660+mmu:21926+mmu:12477
mmu04662	B cell receptor signaling pathway	2	261	76	7130	0.773168	0.99998	0.0263158	ENSMUSG00000112148|ENSMUSG00000058818	mmu:14728|mmu:18733	http://www.kegg.jp/kegg-bin/show_pathway?mmu04662+mmu:14728+mmu:18733
mmu04664	Fc epsilon RI signaling pathway	2	261	65	7130	0.694074	0.99998	0.0307692	ENSMUSG00000046971|ENSMUSG00000024401	mmu:271844|mmu:21926	http://www.kegg.jp/kegg-bin/show_pathway?mmu04664+mmu:271844+mmu:21926
mmu04666	Fc gamma R-mediated phagocytosis	2	261	92	7130	0.856285	0.99998	0.0217391	ENSMUSG00000047945|ENSMUSG00000046971	mmu:17357|mmu:271844	http://www.kegg.jp/kegg-bin/show_pathway?mmu04666+mmu:17357+mmu:271844
mmu04670	Leukocyte transendothelial migration	4	261	106	7130	0.547386	0.99998	0.0377358	ENSMUSG00000050520|ENSMUSG00000030786|ENSMUSG00000017737|ENSMUSG00000001739	mmu:54420|mmu:16409|mmu:17395|mmu:60363	http://www.kegg.jp/kegg-bin/show_pathway?mmu04670+mmu:54420+mmu:16409+mmu:17395+mmu:60363
mmu04672	Intestinal immune network for IgA production	1	261	42	7130	0.792142	0.99998	0.0238095	ENSMUSG00000075122	mmu:12519	http://www.kegg.jp/kegg-bin/show_pathway?mmu04672+mmu:12519
mmu04713	Circadian entrainment	2	261	94	7130	0.864457	0.99998	0.0212766	ENSMUSG00000054764|ENSMUSG00000029334	mmu:17773|mmu:19092	http://www.kegg.jp/kegg-bin/show_pathway?mmu04713+mmu:17773+mmu:19092
mmu04714	Thermogenesis	1	261	225	7130	0.999802	0.99998	0.00444444	ENSMUSG00000029334	mmu:19092	http://www.kegg.jp/kegg-bin/show_pathway?mmu04714+mmu:19092
mmu04722	Neurotrophin signaling pathway	1	261	118	7130	0.988177	0.99998	0.00847458	ENSMUSG00000055254	mmu:18212	http://www.kegg.jp/kegg-bin/show_pathway?mmu04722+mmu:18212
mmu04724	Glutamatergic synapse	2	261	109	7130	0.913399	0.99998	0.0183486	ENSMUSG00000025813|ENSMUSG00000046971	mmu:26557|mmu:271844	http://www.kegg.jp/kegg-bin/show_pathway?mmu04724+mmu:26557+mmu:271844
mmu04725	Cholinergic synapse	3	261	110	7130	0.773474	0.99998	0.0272727	ENSMUSG00000035200|ENSMUSG00000032773|ENSMUSG00000046159	mmu:108015|mmu:12669|mmu:12671	http://www.kegg.jp/kegg-bin/show_pathway?mmu04725+mmu:108015+mmu:12669+mmu:12671
mmu04726	Serotonergic synapse	2	261	120	7130	0.938192	0.99998	0.0166667	ENSMUSG00000022445|ENSMUSG00000046971	mmu:76279|mmu:271844	http://www.kegg.jp/kegg-bin/show_pathway?mmu04726+mmu:76279+mmu:271844
mmu04730	Long-term depression	3	261	57	7130	0.347196	0.99998	0.0526316	ENSMUSG00000020053|ENSMUSG00000046971|ENSMUSG00000029334	mmu:16000|mmu:271844|mmu:19092	http://www.kegg.jp/kegg-bin/show_pathway?mmu04730+mmu:16000+mmu:271844+mmu:19092
mmu04740	Olfactory transduction	4	261	118	7130	0.632691	0.99998	0.0338983	ENSMUSG00000050158|ENSMUSG00000038115|ENSMUSG00000054640|ENSMUSG00000029334	mmu:258458|mmu:243634|mmu:20541|mmu:19092	http://www.kegg.jp/kegg-bin/show_pathway?mmu04740+mmu:258458+mmu:243634+mmu:20541+mmu:19092
mmu04750	Inflammatory mediator regulation of TRP channels	5	261	111	7130	0.383767	0.99998	0.045045	ENSMUSG00000020053|ENSMUSG00000066513|ENSMUSG00000046971|ENSMUSG00000041347|ENSMUSG00000027398	mmu:16000|mmu:18048|mmu:271844|mmu:12061|mmu:16176	http://www.kegg.jp/kegg-bin/show_pathway?mmu04750+mmu:16000+mmu:18048+mmu:271844+mmu:12061+mmu:16176
mmu04810	Regulation of actin cytoskeleton	6	261	209	7130	0.783819	0.99998	0.0287081	ENSMUSG00000032773|ENSMUSG00000028017|ENSMUSG00000041347|ENSMUSG00000046159|ENSMUSG00000022021|ENSMUSG00000030786	mmu:12669|mmu:13645|mmu:12061|mmu:12671|mmu:56419|mmu:16409	http://www.kegg.jp/kegg-bin/show_pathway?mmu04810+mmu:12669+mmu:13645+mmu:12061+mmu:12671+mmu:56419+mmu:16409
mmu04910	Insulin signaling pathway	2	261	132	7130	0.957526	0.99998	0.0151515	ENSMUSG00000020080|ENSMUSG00000025877	mmu:216019|mmu:212032	http://www.kegg.jp/kegg-bin/show_pathway?mmu04910+mmu:216019+mmu:212032
mmu04911	Insulin secretion	2	261	82	7130	0.808339	0.99998	0.0243902	ENSMUSG00000046159|ENSMUSG00000029193	mmu:12671|mmu:12425	http://www.kegg.jp/kegg-bin/show_pathway?mmu04911+mmu:12671+mmu:12425
mmu04912	GnRH signaling pathway	1	261	85	7130	0.958789	0.99998	0.0117647	ENSMUSG00000046971	mmu:271844	http://www.kegg.jp/kegg-bin/show_pathway?mmu04912+mmu:271844
mmu04913	Ovarian steroidogenesis	2	261	51	7130	0.562315	0.99998	0.0392157	ENSMUSG00000020053|ENSMUSG00000046971	mmu:16000|mmu:271844	http://www.kegg.jp/kegg-bin/show_pathway?mmu04913+mmu:16000+mmu:271844
mmu04914	Progesterone-mediated oocyte maturation	2	261	86	7130	0.829015	0.99998	0.0232558	ENSMUSG00000020053|ENSMUSG00000027379	mmu:16000|mmu:12235	http://www.kegg.jp/kegg-bin/show_pathway?mmu04914+mmu:16000+mmu:12235
mmu04915	Estrogen signaling pathway	3	261	125	7130	0.842322	0.99998	0.024	ENSMUSG00000020916|ENSMUSG00000044041|ENSMUSG00000017737	mmu:16673|mmu:16663|mmu:17395	http://www.kegg.jp/kegg-bin/show_pathway?mmu04915+mmu:16673+mmu:16663+mmu:17395
mmu04916	Melanogenesis	2	261	94	7130	0.864457	0.99998	0.0212766	ENSMUSG00000055799|ENSMUSG00000049551	mmu:21415|mmu:14371	http://www.kegg.jp/kegg-bin/show_pathway?mmu04916+mmu:21415+mmu:14371
mmu04917	Prolactin signaling pathway	1	261	67	7130	0.91877	0.99998	0.0149254	ENSMUSG00000005268	mmu:19116	http://www.kegg.jp/kegg-bin/show_pathway?mmu04917+mmu:19116
mmu04920	Adipocytokine signaling pathway	2	261	70	7130	0.732516	0.99998	0.0285714	ENSMUSG00000022383|ENSMUSG00000024401	mmu:19013|mmu:21926	http://www.kegg.jp/kegg-bin/show_pathway?mmu04920+mmu:19013+mmu:21926
mmu04921	Oxytocin signaling pathway	1	261	147	7130	0.996074	0.99998	0.00680272	ENSMUSG00000046971	mmu:271844	http://www.kegg.jp/kegg-bin/show_pathway?mmu04921+mmu:271844
mmu04922	Glucagon signaling pathway	1	261	96	7130	0.972802	0.99998	0.0104167	ENSMUSG00000022383	mmu:19013	http://www.kegg.jp/kegg-bin/show_pathway?mmu04922+mmu:19013
mmu04923	Regulation of lipolysis in adipocytes	1	261	53	7130	0.862467	0.99998	0.0188679	ENSMUSG00000029334	mmu:19092	http://www.kegg.jp/kegg-bin/show_pathway?mmu04923+mmu:19092
mmu04926	Relaxin signaling pathway	3	261	127	7130	0.849987	0.99998	0.023622	ENSMUSG00000020826|ENSMUSG00000050578|ENSMUSG00000017737	mmu:18126|mmu:17386|mmu:17395	http://www.kegg.jp/kegg-bin/show_pathway?mmu04926+mmu:18126+mmu:17386+mmu:17395
mmu04927	Cortisol synthesis and secretion	1	261	66	7130	0.915653	0.99998	0.0151515	ENSMUSG00000037624	mmu:16526	http://www.kegg.jp/kegg-bin/show_pathway?mmu04927+mmu:16526
mmu04928	Parathyroid hormone synthesis, secretion and action	3	261	104	7130	0.739764	0.99998	0.0288462	ENSMUSG00000048776|ENSMUSG00000074489|ENSMUSG00000050578	mmu:19227|mmu:12095|mmu:17386	http://www.kegg.jp/kegg-bin/show_pathway?mmu04928+mmu:19227+mmu:12095+mmu:17386
mmu04929	GnRH secretion	1	261	61	7130	0.898192	0.99998	0.0163934	ENSMUSG00000029304	mmu:20750	http://www.kegg.jp/kegg-bin/show_pathway?mmu04929+mmu:20750
mmu04931	Insulin resistance	2	261	106	7130	0.90517	0.99998	0.0188679	ENSMUSG00000022383|ENSMUSG00000024401	mmu:19013|mmu:21926	http://www.kegg.jp/kegg-bin/show_pathway?mmu04931+mmu:19013+mmu:21926
mmu04932	Non-alcoholic fatty liver disease	4	261	151	7130	0.809641	0.99998	0.0264901	ENSMUSG00000022383|ENSMUSG00000024401|ENSMUSG00000027399|ENSMUSG00000027398	mmu:19013|mmu:21926|mmu:16175|mmu:16176	http://www.kegg.jp/kegg-bin/show_pathway?mmu04932+mmu:19013+mmu:21926+mmu:16175+mmu:16176
mmu04934	Cushing syndrome	3	261	153	7130	0.923678	0.99998	0.0196078	ENSMUSG00000055799|ENSMUSG00000037624|ENSMUSG00000049551	mmu:21415|mmu:16526|mmu:14371	http://www.kegg.jp/kegg-bin/show_pathway?mmu04934+mmu:21415+mmu:16526+mmu:14371
mmu04935	Growth hormone synthesis, secretion and action	3	261	115	7130	0.798772	0.99998	0.026087	ENSMUSG00000035431|ENSMUSG00000020053|ENSMUSG00000047904	mmu:20605|mmu:16000|mmu:20606	http://www.kegg.jp/kegg-bin/show_pathway?mmu04935+mmu:20605+mmu:16000+mmu:20606
mmu04950	Maturity onset diabetes of the young	1	261	23	7130	0.57645	0.99998	0.0434783	ENSMUSG00000019900	mmu:320995	http://www.kegg.jp/kegg-bin/show_pathway?mmu04950+mmu:320995
mmu04961	Endocrine and other factor-regulated calcium reabsorption	2	261	55	7130	0.603704	0.99998	0.0363636	ENSMUSG00000063903|ENSMUSG00000054640	mmu:16612|mmu:20541	http://www.kegg.jp/kegg-bin/show_pathway?mmu04961+mmu:16612+mmu:20541
mmu04964	Proximal tubule bicarbonate reclamation	1	261	21	7130	0.543546	0.99998	0.047619	ENSMUSG00000004655	mmu:11826	http://www.kegg.jp/kegg-bin/show_pathway?mmu04964+mmu:11826
mmu05010	Alzheimer disease	8	261	368	7130	0.964136	0.99998	0.0217391	ENSMUSG00000031257|ENSMUSG00000032773|ENSMUSG00000024401|ENSMUSG00000046159|ENSMUSG00000020826|ENSMUSG00000049551|ENSMUSG00000027399|ENSMUSG00000027398	mmu:237038|mmu:12669|mmu:21926|mmu:12671|mmu:18126|mmu:14371|mmu:16175|mmu:16176	http://www.kegg.jp/kegg-bin/show_pathway?mmu05010+mmu:237038+mmu:12669+mmu:21926+mmu:12671+mmu:18126+mmu:14371+mmu:16175+mmu:16176
mmu05014	Amyotrophic lateral sclerosis	2	261	354	7130	0.99998	0.99998	0.00564972	ENSMUSG00000024401|ENSMUSG00000020826	mmu:21926|mmu:18126	http://www.kegg.jp/kegg-bin/show_pathway?mmu05014+mmu:21926+mmu:18126
mmu05017	Spinocerebellar ataxia	1	261	139	7130	0.994676	0.99998	0.00719424	ENSMUSG00000027716	mmu:22065	http://www.kegg.jp/kegg-bin/show_pathway?mmu05017+mmu:22065
mmu05020	Prion disease	4	261	263	7130	0.988721	0.99998	0.0152091	ENSMUSG00000024401|ENSMUSG00000027399|ENSMUSG00000027398|ENSMUSG00000079037	mmu:21926|mmu:16175|mmu:16176|mmu:19122	http://www.kegg.jp/kegg-bin/show_pathway?mmu05020+mmu:21926+mmu:16175+mmu:16176+mmu:19122
mmu05022	Pathways of neurodegeneration - multiple diseases	10	261	456	7130	0.975201	0.99998	0.0219298	ENSMUSG00000027716|ENSMUSG00000031257|ENSMUSG00000032773|ENSMUSG00000024401|ENSMUSG00000046159|ENSMUSG00000020826|ENSMUSG00000049551|ENSMUSG00000027399|ENSMUSG00000027398|ENSMUSG00000079037	mmu:22065|mmu:237038|mmu:12669|mmu:21926|mmu:12671|mmu:18126|mmu:14371|mmu:16175|mmu:16176|mmu:19122	http://www.kegg.jp/kegg-bin/show_pathway?mmu05022+mmu:22065+mmu:237038+mmu:12669+mmu:21926+mmu:12671+mmu:18126+mmu:14371+mmu:16175+mmu:16176+mmu:19122
mmu05031	Amphetamine addiction	1	261	65	7130	0.912418	0.99998	0.0153846	ENSMUSG00000022602	mmu:11838	http://www.kegg.jp/kegg-bin/show_pathway?mmu05031+mmu:11838
mmu05034	Alcoholism	3	261	169	7130	0.950754	0.99998	0.0177515	ENSMUSG00000060981|ENSMUSG00000018500|ENSMUSG00000055254	mmu:69386|mmu:11541|mmu:18212	http://www.kegg.jp/kegg-bin/show_pathway?mmu05034+mmu:69386+mmu:11541+mmu:18212
mmu05132	Salmonella infection	4	261	247	7130	0.982415	0.99998	0.0161943	ENSMUSG00000032691|ENSMUSG00000055799|ENSMUSG00000024401|ENSMUSG00000027398	mmu:216799|mmu:21415|mmu:21926|mmu:16176	http://www.kegg.jp/kegg-bin/show_pathway?mmu05132+mmu:216799+mmu:21415+mmu:21926+mmu:16176
mmu05135	Yersinia infection	5	261	132	7130	0.533731	0.99998	0.0378788	ENSMUSG00000032691|ENSMUSG00000024401|ENSMUSG00000086040|ENSMUSG00000035385|ENSMUSG00000027398	mmu:216799|mmu:21926|mmu:330319|mmu:20296|mmu:16176	http://www.kegg.jp/kegg-bin/show_pathway?mmu05135+mmu:216799+mmu:21926+mmu:330319+mmu:20296+mmu:16176
mmu05145	Toxoplasmosis	3	261	109	7130	0.768115	0.99998	0.0275229	ENSMUSG00000032796|ENSMUSG00000024401|ENSMUSG00000020826	mmu:16772|mmu:21926|mmu:18126	http://www.kegg.jp/kegg-bin/show_pathway?mmu05145+mmu:16772+mmu:21926+mmu:18126
mmu05152	Tuberculosis	7	261	160	7130	0.36994	0.99998	0.04375	ENSMUSG00000030142|ENSMUSG00000024164|ENSMUSG00000024401|ENSMUSG00000030786|ENSMUSG00000020826|ENSMUSG00000027399|ENSMUSG00000027398	mmu:56619|mmu:12266|mmu:21926|mmu:16409|mmu:18126|mmu:16175|mmu:16176	http://www.kegg.jp/kegg-bin/show_pathway?mmu05152+mmu:56619+mmu:12266+mmu:21926+mmu:16409+mmu:18126+mmu:16175+mmu:16176
mmu05160	Hepatitis C	6	261	140	7130	0.406474	0.99998	0.0428571	ENSMUSG00000022383|ENSMUSG00000050520|ENSMUSG00000024401|ENSMUSG00000028017|ENSMUSG00000025498|ENSMUSG00000001739	mmu:19013|mmu:54420|mmu:21926|mmu:13645|mmu:54123|mmu:60363	http://www.kegg.jp/kegg-bin/show_pathway?mmu05160+mmu:19013+mmu:54420+mmu:21926+mmu:13645+mmu:54123+mmu:60363
mmu05161	Hepatitis B	5	261	147	7130	0.630093	0.99998	0.0340136	ENSMUSG00000037868|ENSMUSG00000056130|ENSMUSG00000024401|ENSMUSG00000017737|ENSMUSG00000025498	mmu:13654|mmu:225471|mmu:21926|mmu:17395|mmu:54123	http://www.kegg.jp/kegg-bin/show_pathway?mmu05161+mmu:13654+mmu:225471+mmu:21926+mmu:17395+mmu:54123
mmu05162	Measles	4	261	130	7130	0.706991	0.99998	0.0307692	ENSMUSG00000026770|ENSMUSG00000027399|ENSMUSG00000027398|ENSMUSG00000025498	mmu:16184|mmu:16175|mmu:16176|mmu:54123	http://www.kegg.jp/kegg-bin/show_pathway?mmu05162+mmu:16184+mmu:16175+mmu:16176+mmu:54123
mmu05163	Human cytomegalovirus infection	7	261	224	7130	0.719225	0.99998	0.03125	ENSMUSG00000024401|ENSMUSG00000073406|ENSMUSG00000073402|ENSMUSG00000035385|ENSMUSG00000026180|ENSMUSG00000025804|ENSMUSG00000027398	mmu:21926|mmu:14963|mmu:667977|mmu:20296|mmu:12765|mmu:12768|mmu:16176	http://www.kegg.jp/kegg-bin/show_pathway?mmu05163+mmu:21926+mmu:14963+mmu:667977+mmu:20296+mmu:12765+mmu:12768+mmu:16176
mmu05165	Human papillomavirus infection	8	261	328	7130	0.919758	0.99998	0.0243902	ENSMUSG00000029304|ENSMUSG00000055799|ENSMUSG00000032796|ENSMUSG00000024401|ENSMUSG00000028017|ENSMUSG00000073406|ENSMUSG00000073402|ENSMUSG00000049551	mmu:20750|mmu:21415|mmu:16772|mmu:21926|mmu:13645|mmu:14963|mmu:667977|mmu:14371	http://www.kegg.jp/kegg-bin/show_pathway?mmu05165+mmu:20750+mmu:21415+mmu:16772+mmu:21926+mmu:13645+mmu:14963+mmu:667977+mmu:14371
mmu05166	Human T-cell leukemia virus 1 infection	7	261	232	7130	0.752376	0.99998	0.0301724	ENSMUSG00000037868|ENSMUSG00000018623|ENSMUSG00000024401|ENSMUSG00000026770|ENSMUSG00000073406|ENSMUSG00000073402|ENSMUSG00000026073	mmu:13654|mmu:17393|mmu:21926|mmu:16184|mmu:14963|mmu:667977|mmu:16178	http://www.kegg.jp/kegg-bin/show_pathway?mmu05166+mmu:13654+mmu:17393+mmu:21926+mmu:16184+mmu:14963+mmu:667977+mmu:16178
mmu05168	Herpes simplex virus 1 infection	7	261	418	7130	0.995339	0.99998	0.0167464	ENSMUSG00000024164|ENSMUSG00000024401|ENSMUSG00000073406|ENSMUSG00000073402|ENSMUSG00000035385|ENSMUSG00000027398|ENSMUSG00000025498	mmu:12266|mmu:21926|mmu:14963|mmu:667977|mmu:20296|mmu:16176|mmu:54123	http://www.kegg.jp/kegg-bin/show_pathway?mmu05168+mmu:12266+mmu:21926+mmu:14963+mmu:667977+mmu:20296+mmu:16176+mmu:54123
mmu05169	Epstein-Barr virus infection	4	261	202	7130	0.942459	0.99998	0.019802	ENSMUSG00000024401|ENSMUSG00000073406|ENSMUSG00000073402|ENSMUSG00000025498	mmu:21926|mmu:14963|mmu:667977|mmu:54123	http://www.kegg.jp/kegg-bin/show_pathway?mmu05169+mmu:21926+mmu:14963+mmu:667977+mmu:54123
mmu05170	Human immunodeficiency virus 1 infection	3	261	208	7130	0.983995	0.99998	0.0144231	ENSMUSG00000024401|ENSMUSG00000073406|ENSMUSG00000073402	mmu:21926|mmu:14963|mmu:667977	http://www.kegg.jp/kegg-bin/show_pathway?mmu05170+mmu:21926+mmu:14963+mmu:667977
mmu05171	Coronavirus disease - COVID-19	8	261	220	7130	0.559439	0.99998	0.0363636	ENSMUSG00000032691|ENSMUSG00000024164|ENSMUSG00000024371|ENSMUSG00000024401|ENSMUSG00000026580|ENSMUSG00000035385|ENSMUSG00000043613|ENSMUSG00000027398	mmu:216799|mmu:12266|mmu:12263|mmu:21926|mmu:20344|mmu:20296|mmu:17392|mmu:16176	http://www.kegg.jp/kegg-bin/show_pathway?mmu05171+mmu:216799+mmu:12266+mmu:12263+mmu:21926+mmu:20344+mmu:20296+mmu:17392+mmu:16176
mmu05200	Pathways in cancer	16	261	513	7130	0.784872	0.99998	0.0311891	ENSMUSG00000035105|ENSMUSG00000020053|ENSMUSG00000055799|ENSMUSG00000032796|ENSMUSG00000028017|ENSMUSG00000041347|ENSMUSG00000026770|ENSMUSG00000071714|ENSMUSG00000028864|ENSMUSG00000020826|ENSMUSG00000005413|ENSMUSG00000036832|ENSMUSG00000028859|ENSMUSG00000002633|ENSMUSG00000049551|ENSMUSG00000017737	mmu:112407|mmu:16000|mmu:21415|mmu:16772|mmu:13645|mmu:12061|mmu:16184|mmu:12984|mmu:15234|mmu:18126|mmu:15368|mmu:65086|mmu:12986|mmu:20423|mmu:14371|mmu:17395	http://www.kegg.jp/kegg-bin/show_pathway?mmu05200+mmu:112407+mmu:16000+mmu:21415+mmu:16772+mmu:13645+mmu:12061+mmu:16184+mmu:12984+mmu:15234+mmu:18126+mmu:15368+mmu:65086+mmu:12986+mmu:20423+mmu:14371+mmu:17395
mmu05202	Transcriptional misregulation in cancer	5	261	170	7130	0.752118	0.99998	0.0294118	ENSMUSG00000020053|ENSMUSG00000030786|ENSMUSG00000026073|ENSMUSG00000043613|ENSMUSG00000017737	mmu:16000|mmu:16409|mmu:16178|mmu:17392|mmu:17395	http://www.kegg.jp/kegg-bin/show_pathway?mmu05202+mmu:16000+mmu:16409+mmu:16178+mmu:17392+mmu:17395
mmu05203	Viral carcinogenesis	7	261	209	7130	0.649451	0.99998	0.0334928	ENSMUSG00000060981|ENSMUSG00000037868|ENSMUSG00000024164|ENSMUSG00000073406|ENSMUSG00000073402|ENSMUSG00000047898|ENSMUSG00000025498	mmu:69386|mmu:13654|mmu:12266|mmu:14963|mmu:667977|mmu:12773|mmu:54123	http://www.kegg.jp/kegg-bin/show_pathway?mmu05203+mmu:69386+mmu:13654+mmu:12266+mmu:14963+mmu:667977+mmu:12773+mmu:54123
mmu05206	MicroRNAs in cancer	7	261	185	7130	0.519533	0.99998	0.0378378	ENSMUSG00000065592|ENSMUSG00000040584|ENSMUSG00000017146|ENSMUSG00000005413|ENSMUSG00000032254|ENSMUSG00000050368|ENSMUSG00000017737	mmu:387163|mmu:18671|mmu:12189|mmu:15368|mmu:71819|mmu:15430|mmu:17395	http://www.kegg.jp/kegg-bin/show_pathway?mmu05206+mmu:387163+mmu:18671+mmu:12189+mmu:15368+mmu:71819+mmu:15430+mmu:17395
mmu05207	Chemical carcinogenesis - receptor activation	7	261	190	7130	0.548155	0.99998	0.0368421	ENSMUSG00000022383|ENSMUSG00000035200|ENSMUSG00000017499|ENSMUSG00000028017|ENSMUSG00000089960|ENSMUSG00000054630|ENSMUSG00000029727	mmu:19013|mmu:108015|mmu:23834|mmu:13645|mmu:394436|mmu:22238|mmu:13113	http://www.kegg.jp/kegg-bin/show_pathway?mmu05207+mmu:19013+mmu:108015+mmu:23834+mmu:13645+mmu:394436+mmu:22238+mmu:13113
mmu05208	Chemical carcinogenesis - reactive oxygen species	4	261	218	7130	0.961801	0.99998	0.0183486	ENSMUSG00000031257|ENSMUSG00000028017|ENSMUSG00000028864|ENSMUSG00000005413	mmu:237038|mmu:13645|mmu:15234|mmu:15368	http://www.kegg.jp/kegg-bin/show_pathway?mmu05208+mmu:237038+mmu:13645+mmu:15234+mmu:15368
mmu05210	Colorectal cancer	2	261	87	7130	0.833862	0.99998	0.0229885	ENSMUSG00000055799|ENSMUSG00000028017	mmu:21415|mmu:13645	http://www.kegg.jp/kegg-bin/show_pathway?mmu05210+mmu:21415+mmu:13645
mmu05211	Renal cell carcinoma	2	261	68	7130	0.717655	0.99998	0.0294118	ENSMUSG00000035105|ENSMUSG00000028864	mmu:112407|mmu:15234	http://www.kegg.jp/kegg-bin/show_pathway?mmu05211+mmu:112407+mmu:15234
mmu05212	Pancreatic cancer	1	261	76	7130	0.942129	0.99998	0.0131579	ENSMUSG00000028017	mmu:13645	http://www.kegg.jp/kegg-bin/show_pathway?mmu05212+mmu:13645
mmu05213	Endometrial cancer	2	261	58	7130	0.632765	0.99998	0.0344828	ENSMUSG00000055799|ENSMUSG00000028017	mmu:21415|mmu:13645	http://www.kegg.jp/kegg-bin/show_pathway?mmu05213+mmu:21415+mmu:13645
mmu05214	Glioma	2	261	72	7130	0.746709	0.99998	0.0277778	ENSMUSG00000020053|ENSMUSG00000028017	mmu:16000|mmu:13645	http://www.kegg.jp/kegg-bin/show_pathway?mmu05214+mmu:16000+mmu:13645
mmu05216	Thyroid cancer	1	261	37	7130	0.749273	0.99998	0.027027	ENSMUSG00000055799	mmu:21415	http://www.kegg.jp/kegg-bin/show_pathway?mmu05216+mmu:21415
mmu05217	Basal cell carcinoma	3	261	61	7130	0.387483	0.99998	0.0491803	ENSMUSG00000055799|ENSMUSG00000002633|ENSMUSG00000049551	mmu:21415|mmu:20423|mmu:14371	http://www.kegg.jp/kegg-bin/show_pathway?mmu05217+mmu:21415+mmu:20423+mmu:14371
mmu05218	Melanoma	3	261	68	7130	0.456322	0.99998	0.0441176	ENSMUSG00000020053|ENSMUSG00000028017|ENSMUSG00000028864	mmu:16000|mmu:13645|mmu:15234	http://www.kegg.jp/kegg-bin/show_pathway?mmu05218+mmu:16000+mmu:13645+mmu:15234
mmu05221	Acute myeloid leukemia	2	261	68	7130	0.717655	0.99998	0.0294118	ENSMUSG00000055799|ENSMUSG00000030786	mmu:21415|mmu:16409	http://www.kegg.jp/kegg-bin/show_pathway?mmu05221+mmu:21415+mmu:16409
mmu05222	Small cell lung cancer	2	261	92	7130	0.856285	0.99998	0.0217391	ENSMUSG00000032796|ENSMUSG00000020826	mmu:16772|mmu:18126	http://www.kegg.jp/kegg-bin/show_pathway?mmu05222+mmu:16772+mmu:18126
mmu05223	Non-small cell lung cancer	2	261	72	7130	0.746709	0.99998	0.0277778	ENSMUSG00000028017|ENSMUSG00000028864	mmu:13645|mmu:15234	http://www.kegg.jp/kegg-bin/show_pathway?mmu05223+mmu:13645+mmu:15234
mmu05224	Breast cancer	5	261	141	7130	0.592982	0.99998	0.035461	ENSMUSG00000020053|ENSMUSG00000055799|ENSMUSG00000028017|ENSMUSG00000017146|ENSMUSG00000049551	mmu:16000|mmu:21415|mmu:13645|mmu:12189|mmu:14371	http://www.kegg.jp/kegg-bin/show_pathway?mmu05224+mmu:16000+mmu:21415+mmu:13645+mmu:12189+mmu:14371
mmu05225	Hepatocellular carcinoma	4	261	171	7130	0.878238	0.99998	0.0233918	ENSMUSG00000055799|ENSMUSG00000028864|ENSMUSG00000005413|ENSMUSG00000049551	mmu:21415|mmu:15234|mmu:15368|mmu:14371	http://www.kegg.jp/kegg-bin/show_pathway?mmu05225+mmu:21415+mmu:15234+mmu:15368+mmu:14371
mmu05230	Central carbon metabolism in cancer	2	261	66	7130	0.702109	0.99998	0.030303	ENSMUSG00000020080|ENSMUSG00000025877	mmu:216019|mmu:212032	http://www.kegg.jp/kegg-bin/show_pathway?mmu05230+mmu:216019+mmu:212032
mmu05231	Choline metabolism in cancer	2	261	98	7130	0.87954	0.99998	0.0204082	ENSMUSG00000046971|ENSMUSG00000028017	mmu:271844|mmu:13645	http://www.kegg.jp/kegg-bin/show_pathway?mmu05231+mmu:271844+mmu:13645
mmu05235	PD-L1 expression and PD-1 checkpoint pathway in cancer	2	261	87	7130	0.833862	0.99998	0.0229885	ENSMUSG00000056130|ENSMUSG00000028017	mmu:225471|mmu:13645	http://www.kegg.jp/kegg-bin/show_pathway?mmu05235+mmu:225471+mmu:13645
mmu05310	Asthma	1	261	22	7130	0.560305	0.99998	0.0454545	ENSMUSG00000024401	mmu:21926	http://www.kegg.jp/kegg-bin/show_pathway?mmu05310+mmu:21926
mmu05321	Inflammatory bowel disease	3	261	60	7130	0.377455	0.99998	0.05	ENSMUSG00000024401|ENSMUSG00000027399|ENSMUSG00000027398	mmu:21926|mmu:16175|mmu:16176	http://www.kegg.jp/kegg-bin/show_pathway?mmu05321+mmu:21926+mmu:16175+mmu:16176
mmu05322	Systemic lupus erythematosus	5	261	112	7130	0.391105	0.99998	0.0446429	ENSMUSG00000075122|ENSMUSG00000060981|ENSMUSG00000024164|ENSMUSG00000024371|ENSMUSG00000024401	mmu:12519|mmu:69386|mmu:12266|mmu:12263|mmu:21926	http://www.kegg.jp/kegg-bin/show_pathway?mmu05322+mmu:12519+mmu:69386+mmu:12266+mmu:12263+mmu:21926
mmu05410	Hypertrophic cardiomyopathy	4	261	90	7130	0.420022	0.99998	0.0444444	ENSMUSG00000020053|ENSMUSG00000032796|ENSMUSG00000024401|ENSMUSG00000054640	mmu:16000|mmu:16772|mmu:21926|mmu:20541	http://www.kegg.jp/kegg-bin/show_pathway?mmu05410+mmu:16000+mmu:16772+mmu:21926+mmu:20541
mmu05414	Dilated cardiomyopathy	4	261	93	7130	0.44477	0.99998	0.0430108	ENSMUSG00000020053|ENSMUSG00000032796|ENSMUSG00000024401|ENSMUSG00000054640	mmu:16000|mmu:16772|mmu:21926|mmu:20541	http://www.kegg.jp/kegg-bin/show_pathway?mmu05414+mmu:16000+mmu:16772+mmu:21926+mmu:20541
mmu05415	Diabetic cardiomyopathy	3	261	201	7130	0.980317	0.99998	0.0149254	ENSMUSG00000022383|ENSMUSG00000022225|ENSMUSG00000017737	mmu:19013|mmu:17228|mmu:17395	http://www.kegg.jp/kegg-bin/show_pathway?mmu05415+mmu:19013+mmu:17228+mmu:17395

## Sheet: U vs TNBS. DEG
gene_id	U_readcount	TNBS_readcount	log2FoldChange	pvalue	padj	symbol	description
ENSMUSG00000029657	1437.25	4992.7	-1.7963	2.9788e-17	4.5977e-13	Hsph1	heat shock 105kDa/110kDa protein 1 [Source:MGI Symbol;Acc:MGI:105053]
ENSMUSG00000090877	548.83	3488	-2.668	3.7708e-16	3.8801e-12	Hspa1b	heat shock protein 1B [Source:MGI Symbol;Acc:MGI:99517]
ENSMUSG00000091971	104.82	734.65	-2.8095	3.8053e-15	2.9367e-11	Hspa1a	heat shock protein 1A [Source:MGI Symbol;Acc:MGI:96244]
ENSMUSG00000004814	4.64	51.83	-3.4375	4.4051e-11	2.7197e-07	Ccl24	chemokine (C-C motif) ligand 24 [Source:MGI Symbol;Acc:MGI:1928953]
ENSMUSG00000042851	131.77	61.22	1.1049	8.9719e-11	4.616e-07	Zc3h6	zinc finger CCCH type containing 6 [Source:MGI Symbol;Acc:MGI:1926001]
ENSMUSG00000028410	3530.54	7147.74	-1.0175	3.2269e-08	9.9614e-05	Dnaja1	DnaJ heat shock protein family (Hsp40) member A1 [Source:MGI Symbol;Acc:MGI:1270129]
ENSMUSG00000021270	5383.02	11343.1	-1.0753	4.3512e-07	0.00083951	Hsp90aa1	heat shock protein 90, alpha (cytosolic), class A member 1 [Source:MGI Symbol;Acc:MGI:96250]
ENSMUSG00000057666	1797.17	555.91	1.6928	1.9976e-06	0.0029364	Gapdh	glyceraldehyde-3-phosphate dehydrogenase [Source:MGI Symbol;Acc:MGI:95640]
ENSMUSG00000076940	1171.44	394.71	1.5694	1.6311e-05	0.015258	Iglv2	immunoglobulin lambda variable 2 [Source:MGI Symbol;Acc:MGI:99548]
ENSMUSG00000023073	86.49	40.94	1.0833	2.2423e-05	0.018134	Slc10a2	solute carrier family 10, member 2 [Source:MGI Symbol;Acc:MGI:1201406]
ENSMUSG00000039109	174.26	495.88	-1.5088	3.2057e-05	0.022491	F13a1	coagulation factor XIII, A1 subunit [Source:MGI Symbol;Acc:MGI:1921395]
ENSMUSG00000027524	220.35	92.32	1.2531	5.1283e-05	0.02987	Edn3	endothelin 3 [Source:MGI Symbol;Acc:MGI:95285]
ENSMUSG00000083899	106.74	217.52	-1.0261	5.6044e-05	0.030605	Gm12346	predicted gene 12346 [Source:MGI Symbol;Acc:MGI:3649810]
ENSMUSG00000031896	77.58	183.69	-1.2381	5.7754e-05	0.030739	Ctrl	chymotrypsin-like [Source:MGI Symbol;Acc:MGI:88558]
ENSMUSG00000022226	169.51	546.97	-1.6893	6.6564e-05	0.034827	Mcpt2	mast cell protease 2 [Source:MGI Symbol;Acc:MGI:96938]

## Sheet: U vs TNBS. KEGG Enriched Res
ID	Description	Test	TestAll	Ref	RefAll	Pvalue	FDR	richFactor	Gene_id	KEGG_id	URL
mmu04141	Protein processing in endoplasmic reticulum	5	11	164	7293	2.24098e-06	9.41213e-05	0.0304878	ENSMUSG00000021270|ENSMUSG00000090877|ENSMUSG00000091971|ENSMUSG00000029657|ENSMUSG00000028410	mmu:15519|mmu:15511|mmu:193740|mmu:15505|mmu:15502	http://www.kegg.jp/kegg-bin/show_pathway?mmu04141+mmu:15519+mmu:15511+mmu:193740+mmu:15505+mmu:15502
mmu04612	Antigen processing and presentation	3	11	75	7293	0.000162466	0.00341179	0.04	ENSMUSG00000021270|ENSMUSG00000090877|ENSMUSG00000091971	mmu:15519|mmu:15511|mmu:193740	http://www.kegg.jp/kegg-bin/show_pathway?mmu04612+mmu:15519+mmu:15511+mmu:193740
mmu04915	Estrogen signaling pathway	3	11	126	7293	0.000750788	0.010511	0.0238095	ENSMUSG00000021270|ENSMUSG00000090877|ENSMUSG00000091971	mmu:15519|mmu:15511|mmu:193740	http://www.kegg.jp/kegg-bin/show_pathway?mmu04915+mmu:15519+mmu:15511+mmu:193740
mmu04213	Longevity regulating pathway - multiple species	2	11	61	7293	0.00360576	0.0252403	0.0327869	ENSMUSG00000090877|ENSMUSG00000091971	mmu:15511|mmu:193740	http://www.kegg.jp/kegg-bin/show_pathway?mmu04213+mmu:15511+mmu:193740
mmu05134	Legionellosis	2	11	60	7293	0.00349041	0.0252403	0.0333333	ENSMUSG00000090877|ENSMUSG00000091971	mmu:15511|mmu:193740	http://www.kegg.jp/kegg-bin/show_pathway?mmu05134+mmu:15511+mmu:193740
mmu05417	Lipid and atherosclerosis	3	11	195	7293	0.0026505	0.0252403	0.0153846	ENSMUSG00000021270|ENSMUSG00000090877|ENSMUSG00000091971	mmu:15519|mmu:15511|mmu:193740	http://www.kegg.jp/kegg-bin/show_pathway?mmu05417+mmu:15519+mmu:15511+mmu:193740
mmu05145	Toxoplasmosis	2	11	109	7293	0.0111482	0.0668895	0.0183486	ENSMUSG00000090877|ENSMUSG00000091971	mmu:15511|mmu:193740	http://www.kegg.jp/kegg-bin/show_pathway?mmu05145+mmu:15511+mmu:193740
mmu03040	Spliceosome	2	11	130	7293	0.0156093	0.0728434	0.0153846	ENSMUSG00000090877|ENSMUSG00000091971	mmu:15511|mmu:193740	http://www.kegg.jp/kegg-bin/show_pathway?mmu03040+mmu:15511+mmu:193740
mmu05162	Measles	2	11	130	7293	0.0156093	0.0728434	0.0153846	ENSMUSG00000090877|ENSMUSG00000091971	mmu:15511|mmu:193740	http://www.kegg.jp/kegg-bin/show_pathway?mmu05162+mmu:15511+mmu:193740
mmu04144	Endocytosis	2	11	259	7293	0.0559357	0.20396	0.00772201	ENSMUSG00000090877|ENSMUSG00000091971	mmu:15511|mmu:193740	http://www.kegg.jp/kegg-bin/show_pathway?mmu04144+mmu:15511+mmu:193740
mmu05020	Prion disease	2	11	265	7293	0.0582744	0.20396	0.00754717	ENSMUSG00000090877|ENSMUSG00000091971	mmu:15511|mmu:193740	http://www.kegg.jp/kegg-bin/show_pathway?mmu05020+mmu:15511+mmu:193740
mmu05132	Salmonella infection	2	11	247	7293	0.0513672	0.20396	0.00809717	ENSMUSG00000021270|ENSMUSG00000057666	mmu:15519|mmu:14433	http://www.kegg.jp/kegg-bin/show_pathway?mmu05132+mmu:15519+mmu:14433
mmu04010	MAPK signaling pathway	2	11	289	7293	0.0679756	0.219613	0.00692042	ENSMUSG00000090877|ENSMUSG00000091971	mmu:15511|mmu:193740	http://www.kegg.jp/kegg-bin/show_pathway?mmu04010+mmu:15511+mmu:193740
mmu00010	Glycolysis / Gluconeogenesis	1	11	62	7293	0.089698	0.24675	0.016129	ENSMUSG00000057666	mmu:14433	http://www.kegg.jp/kegg-bin/show_pathway?mmu00010+mmu:14433
mmu01230	Biosynthesis of amino acids	1	11	77	7293	0.11027	0.24675	0.012987	ENSMUSG00000057666	mmu:14433	http://www.kegg.jp/kegg-bin/show_pathway?mmu01230+mmu:14433
mmu04061	Viral protein interaction with cytokine and cytokine receptor	1	11	90	7293	0.127755	0.24675	0.0111111	ENSMUSG00000004814	mmu:56221	http://www.kegg.jp/kegg-bin/show_pathway?mmu04061+mmu:56221
mmu04066	HIF-1 signaling pathway	1	11	108	7293	0.151451	0.24675	0.00925926	ENSMUSG00000057666	mmu:14433	http://www.kegg.jp/kegg-bin/show_pathway?mmu04066+mmu:14433
mmu04610	Complement and coagulation cascades	1	11	85	7293	0.121067	0.24675	0.0117647	ENSMUSG00000039109	mmu:74145	http://www.kegg.jp/kegg-bin/show_pathway?mmu04610+mmu:74145
mmu04657	IL-17 signaling pathway	1	11	88	7293	0.125086	0.24675	0.0113636	ENSMUSG00000021270	mmu:15519	http://www.kegg.jp/kegg-bin/show_pathway?mmu04657+mmu:15519
mmu04659	Th17 cell differentiation	1	11	103	7293	0.144928	0.24675	0.00970874	ENSMUSG00000021270	mmu:15519	http://www.kegg.jp/kegg-bin/show_pathway?mmu04659+mmu:15519
mmu04914	Progesterone-mediated oocyte maturation	1	11	88	7293	0.125086	0.24675	0.0113636	ENSMUSG00000021270	mmu:15519	http://www.kegg.jp/kegg-bin/show_pathway?mmu04914+mmu:15519
mmu04924	Renin secretion	1	11	73	7293	0.104826	0.24675	0.0136986	ENSMUSG00000027524	mmu:13616	http://www.kegg.jp/kegg-bin/show_pathway?mmu04924+mmu:13616
mmu04972	Pancreatic secretion	1	11	109	7293	0.15275	0.24675	0.00917431	ENSMUSG00000031896	mmu:109660	http://www.kegg.jp/kegg-bin/show_pathway?mmu04972+mmu:109660
mmu04974	Protein digestion and absorption	1	11	104	7293	0.146237	0.24675	0.00961538	ENSMUSG00000031896	mmu:109660	http://www.kegg.jp/kegg-bin/show_pathway?mmu04974+mmu:109660
mmu04976	Bile secretion	1	11	81	7293	0.115683	0.24675	0.0123457	ENSMUSG00000023073	mmu:20494	http://www.kegg.jp/kegg-bin/show_pathway?mmu04976+mmu:20494
mmu05215	Prostate cancer	1	11	98	7293	0.13836	0.24675	0.0102041	ENSMUSG00000021270	mmu:15519	http://www.kegg.jp/kegg-bin/show_pathway?mmu05215+mmu:15519
mmu01200	Carbon metabolism	1	11	118	7293	0.164361	0.255673	0.00847458	ENSMUSG00000057666	mmu:14433	http://www.kegg.jp/kegg-bin/show_pathway?mmu01200+mmu:14433
mmu04217	Necroptosis	1	11	134	7293	0.184646	0.269233	0.00746269	ENSMUSG00000021270	mmu:15519	http://www.kegg.jp/kegg-bin/show_pathway?mmu04217+mmu:15519
mmu04270	Vascular smooth muscle contraction	1	11	135	7293	0.185899	0.269233	0.00740741	ENSMUSG00000027524	mmu:13616	http://www.kegg.jp/kegg-bin/show_pathway?mmu04270+mmu:13616
mmu05418	Fluid shear stress and atherosclerosis	1	11	143	7293	0.195858	0.274202	0.00699301	ENSMUSG00000021270	mmu:15519	http://www.kegg.jp/kegg-bin/show_pathway?mmu05418+mmu:15519
mmu04621	NOD-like receptor signaling pathway	1	11	156	7293	0.211807	0.286964	0.00641026	ENSMUSG00000021270	mmu:15519	http://www.kegg.jp/kegg-bin/show_pathway?mmu04621+mmu:15519
mmu04062	Chemokine signaling pathway	1	11	186	7293	0.247519	0.322415	0.00537634	ENSMUSG00000004814	mmu:56221	http://www.kegg.jp/kegg-bin/show_pathway?mmu04062+mmu:56221
mmu05207	Chemical carcinogenesis - receptor activation	1	11	191	7293	0.253326	0.322415	0.0052356	ENSMUSG00000021270	mmu:15519	http://www.kegg.jp/kegg-bin/show_pathway?mmu05207+mmu:15519
mmu04024	cAMP signaling pathway	1	11	207	7293	0.271636	0.325963	0.00483092	ENSMUSG00000027524	mmu:13616	http://www.kegg.jp/kegg-bin/show_pathway?mmu04024+mmu:13616
mmu05415	Diabetic cardiomyopathy	1	11	202	7293	0.265959	0.325963	0.0049505	ENSMUSG00000057666	mmu:14433	http://www.kegg.jp/kegg-bin/show_pathway?mmu05415+mmu:14433
mmu05171	Coronavirus disease - COVID-19	1	11	221	7293	0.287321	0.335208	0.00452489	ENSMUSG00000039109	mmu:74145	http://www.kegg.jp/kegg-bin/show_pathway?mmu05171+mmu:74145
mmu04060	Cytokine-cytokine receptor interaction	1	11	256	7293	0.325199	0.369145	0.00390625	ENSMUSG00000004814	mmu:56221	http://www.kegg.jp/kegg-bin/show_pathway?mmu04060+mmu:56221
mmu04080	Neuroactive ligand-receptor interaction	1	11	308	7293	0.378104	0.417905	0.00324675	ENSMUSG00000027524	mmu:13616	http://www.kegg.jp/kegg-bin/show_pathway?mmu04080+mmu:13616
mmu04151	PI3K-Akt signaling pathway	1	11	329	7293	0.398379	0.429023	0.00303951	ENSMUSG00000021270	mmu:15519	http://www.kegg.jp/kegg-bin/show_pathway?mmu04151+mmu:15519
mmu05010	Alzheimer disease	1	11	372	7293	0.43803	0.459932	0.00268817	ENSMUSG00000057666	mmu:14433	http://www.kegg.jp/kegg-bin/show_pathway?mmu05010+mmu:14433
mmu05200	Pathways in cancer	1	11	517	7293	0.554868	0.568401	0.00193424	ENSMUSG00000021270	mmu:15519	http://www.kegg.jp/kegg-bin/show_pathway?mmu05200+mmu:15519
mmu01100	Metabolic pathways	1	11	1499	7293	0.920577	0.920577	0.000667111	ENSMUSG00000057666	mmu:14433	http://www.kegg.jp/kegg-bin/show_pathway?mmu01100+mmu:14433
